# Supplementary material for: Three-step process for the synthesis of 10,11-dihydro-5H-dibenzo[b,f]azepin-10-ol derivatives
Source: RSC Adv. 2025 Mar 3;15(9):6737–41. doi: 10.1039/d5ra00909j (PMC11875112; doi:10.1039/d5ra00909j)
Supplement: RA-015-D5RA00909J-s002 [file RA-015-D5RA00909J-s002.cif]

# Supplementary Information (SI) for RSC Advances.
# This journal is © The Royal Society of Chemistry 2025

####################################################################### 
# 
# This file contains crystal structure data downloaded from the 
# Cambridge Structural Database (CSD) hosted by the Cambridge 
# Crystallographic Data Centre (CCDC).
# 
# Full information about CCDC data access policies and citation 
# guidelines are available at http://www.ccdc.cam.ac.uk/access/V1 
# 
# Audit and citation data items may have been added by the CCDC. 
# Please retain this information to preserve the provenance of 
# this file and to allow appropriate attribution of the data. 
# 
#######################################################################

data_cs8029
_database_code_depnum_ccdc_archive 'CCDC 2391789'
loop_
_audit_author_name
_audit_author_address
'Michel Giorgi'
;Aix Marseille Universite
France
;
_audit_update_record             
;
2024-10-17 deposited with the CCDC.	2025-02-24 downloaded from the CCDC.
;
_audit_creation_date             2024-08-27
_audit_creation_method           
;
Olex2 1.5
(compiled 2024.01.12 svn.r2f8d729c for OlexSys, GUI svn.r6928)
;
_shelx_SHELXL_version_number     2019/3
_chemical_name_common            ?
_chemical_name_systematic        ?
_chemical_formula_moiety         'C15 H15 N O'
_chemical_formula_sum            'C15 H15 N O'
_chemical_formula_weight         225.28
_chemical_melting_point          ?
loop_
_atom_type_symbol
_atom_type_description
_atom_type_scat_dispersion_real
_atom_type_scat_dispersion_imag
_atom_type_scat_source
C C 0.0181 0.0091 'International Tables Vol C Tables 4.2.6.8 and 6.1.1.4'
H H 0.0000 0.0000 'International Tables Vol C Tables 4.2.6.8 and 6.1.1.4'
N N 0.0311 0.0180 'International Tables Vol C Tables 4.2.6.8 and 6.1.1.4'
O O 0.0492 0.0322 'International Tables Vol C Tables 4.2.6.8 and 6.1.1.4'

_shelx_space_group_comment       
;
The symmetry employed for this shelxl refinement is uniquely defined
by the following loop, which should always be used as a source of
symmetry information in preference to the above space-group names.
They are only intended as comments.
;
_space_group_crystal_system      monoclinic
_space_group_IT_number           14
_space_group_name_H-M_alt        'P 1 21/n 1'
_space_group_name_Hall           '-P 2yn'
loop_
_space_group_symop_operation_xyz
'x, y, z'
'-x+1/2, y+1/2, -z+1/2'
'-x, -y, -z'
'x-1/2, -y-1/2, z-1/2'

_cell_length_a                   7.33993(16)
_cell_length_b                   8.41329(17)
_cell_length_c                   19.6870(5)
_cell_angle_alpha                90
_cell_angle_beta                 94.848(2)
_cell_angle_gamma                90
_cell_volume                     1211.38(5)
_cell_formula_units_Z            4
_cell_measurement_reflns_used    5508
_cell_measurement_temperature    296.15
_cell_measurement_theta_max      72.2920
_cell_measurement_theta_min      5.6960
_shelx_estimated_absorpt_T_max   0.899
_shelx_estimated_absorpt_T_min   0.888
_exptl_absorpt_coefficient_mu    0.606
_exptl_absorpt_correction_T_max  1.00000
_exptl_absorpt_correction_T_min  0.80720
_exptl_absorpt_correction_type   multi-scan
_exptl_absorpt_process_details   
;
CrysAlisPro 1.171.43.136a (Rigaku Oxford Diffraction, 2024)
Empirical absorption correction using spherical harmonics,
implemented in SCALE3 ABSPACK scaling algorithm.
;
_exptl_absorpt_special_details   ?
_exptl_crystal_colour            colourless
_exptl_crystal_colour_primary    colourless
_exptl_crystal_density_diffrn    1.235
_exptl_crystal_density_meas      ?
_exptl_crystal_density_method    ?
_exptl_crystal_description       prism
_exptl_crystal_F_000             480
_exptl_crystal_size_max          0.2
_exptl_crystal_size_mid          0.18
_exptl_crystal_size_min          0.18
_exptl_transmission_factor_max   ?
_exptl_transmission_factor_min   ?
_diffrn_reflns_av_R_equivalents  0.0217
_diffrn_reflns_av_unetI/netI     0.0135
_diffrn_reflns_Laue_measured_fraction_full 1.000
_diffrn_reflns_Laue_measured_fraction_max 0.988
_diffrn_reflns_limit_h_max       8
_diffrn_reflns_limit_h_min       -9
_diffrn_reflns_limit_k_max       10
_diffrn_reflns_limit_k_min       -10
_diffrn_reflns_limit_l_max       24
_diffrn_reflns_limit_l_min       -24
_diffrn_reflns_number            9632
_diffrn_reflns_point_group_measured_fraction_full 1.000
_diffrn_reflns_point_group_measured_fraction_max 0.988
_diffrn_reflns_theta_full        67.684
_diffrn_reflns_theta_max         72.426
_diffrn_reflns_theta_min         4.508
_diffrn_ambient_temperature      296.15
_diffrn_detector                 'CCD plate'
_diffrn_detector_area_resol_mean 5.3045
_diffrn_detector_type            AtlasS2
_diffrn_measured_fraction_theta_full 1.000
_diffrn_measured_fraction_theta_max 0.988
_diffrn_measurement_details      
;
List of Runs (angles in degrees, time in seconds):

  # Type    Start    End  Width  t~exp~   \w     \q     \k     \f   Frames
#--------------------------------------------------------------------------
  1  \w    -53.00  31.00   1.00    2.00    --  -40.79  54.00 123.00   84
  2  \w   -112.00 -14.00   1.00    2.00    --  -40.79 -54.00 -20.00   98
  3  \w     69.00 107.00   1.00    2.00    --   40.79  54.00 123.00   38
  4  \w     43.00 130.00   1.00    5.00    --  103.33 -54.00 -20.00   87
  5  \w     91.00 167.00   1.00    5.00    --  103.33  54.00 123.00   76
  6  \w     36.00  83.00   1.00    2.00    --   40.79-125.00 -60.00   47
  7  \w     29.00  93.00   1.00    2.00    --   40.79-125.00-120.00   64
  8  \w     14.00 113.00   1.00    2.00    --   40.79  57.00-120.00   99
  9  \w     42.00  70.00   1.00    2.00    --   40.79-125.00-180.00   28
 10  \w     63.00 146.00   1.00    5.00    --  103.33 178.00-120.00   83
 11  \w     79.00 106.00   1.00    5.00    --  103.33  45.00-120.00   27
 12  \w     94.00 121.00   1.00    5.00    --  103.33  61.00 -90.00   27
 13  \w     79.00 151.00   1.00    5.00    --  103.33  45.00 -90.00   72
 14  \w     74.00 100.00   1.00    5.00    --  103.33  61.00-120.00   26
 15  \w     76.00 114.00   1.00    5.00    --  103.33  61.00   0.00   38
 16  \w     78.00 104.00   1.00    5.00    --  103.33  45.00-150.00   26
 17  \w    146.00 173.00   1.00    5.00    --  103.33  45.00-150.00   27
 18  \w    105.00 134.00   1.00    5.00    --  103.33  77.00  30.00   29
 19  \w    135.00 176.00   1.00    5.00    --  103.33  77.00  30.00   41
 20  \w    113.00 165.00   1.00    5.00    --  103.33  61.00-180.00   52
 21  \w    122.00 175.00   1.00    5.00    --  103.33 111.00   0.00   53
 22  \w     75.00 100.00   1.00    5.00    --  103.33  61.00-180.00   25
 23  \w    132.00 159.00   1.00    5.00    --  103.33 111.00 -30.00   27
 24  \w    109.00 165.00   1.00    5.00    --  103.33  45.00-120.00   56
 25  \w     77.00 104.00   1.00    5.00    --  103.33  61.00-150.00   27
 26  \w     34.00 108.00   1.00    5.00    --  103.33-111.00   0.00   74
 27  \w     33.00  74.00   1.00    5.00    --  103.33-111.00-150.00   41
;
_diffrn_measurement_device       'four-circle diffractometer'
_diffrn_measurement_device_type  'SuperNova, Dual, Cu at home/near, AtlasS2'
_diffrn_measurement_method       '\w scans'
_diffrn_orient_matrix_type       
'CrysAlisPro convention (1999,Acta A55,543-557)'
_diffrn_orient_matrix_UB_11      -0.0611301000
_diffrn_orient_matrix_UB_12      -0.0739050000
_diffrn_orient_matrix_UB_13      0.0659439000
_diffrn_orient_matrix_UB_21      0.1806462000
_diffrn_orient_matrix_UB_22      -0.0937568000
_diffrn_orient_matrix_UB_23      0.0095057000
_diffrn_orient_matrix_UB_31      0.0893744000
_diffrn_orient_matrix_UB_32      0.1389077000
_diffrn_orient_matrix_UB_33      0.0415587000
_diffrn_radiation_monochromator  mirror
_diffrn_radiation_probe          x-ray
_diffrn_radiation_type           'Cu K\a'
_diffrn_radiation_wavelength     1.54184
_diffrn_source                   'micro-focus sealed X-ray tube'
_diffrn_source_type              'SuperNova (Cu) X-ray Source'
_reflns_Friedel_coverage         0.000
_reflns_Friedel_fraction_full    .
_reflns_Friedel_fraction_max     .
_reflns_number_gt                2067
_reflns_number_total             2371
_reflns_special_details          
;
 Reflections were merged by SHELXL according to the crystal
 class for the calculation of statistics and refinement.
 
 _reflns_Friedel_fraction is defined as the number of unique
 Friedel pairs measured divided by the number that would be
 possible theoretically, ignoring centric projections and
 systematic absences.
;
_reflns_threshold_expression     'I > 2\s(I)'
_computing_cell_refinement       'CrysAlisPro 1.171.43.136a (Rigaku OD, 2024)'
_computing_data_collection       'CrysAlisPro 1.171.43.136a (Rigaku OD, 2024)'
_computing_data_reduction        'CrysAlisPro 1.171.43.136a (Rigaku OD, 2024)'
_computing_molecular_graphics    'Olex2 1.5 (Dolomanov et al., 2009)'
_computing_publication_material  'Olex2 1.5 (Dolomanov et al., 2009)'
_computing_structure_refinement  'SHELXL 2019/3 (Sheldrick, 2015)'
_computing_structure_solution    'SHELXT 2014/5 (Sheldrick, 2014)'
_refine_diff_density_max         0.219
_refine_diff_density_min         -0.196
_refine_diff_density_rms         0.036
_refine_ls_extinction_coef       .
_refine_ls_extinction_method     none
_refine_ls_goodness_of_fit_ref   1.033
_refine_ls_hydrogen_treatment    constr
_refine_ls_matrix_type           full
_refine_ls_number_parameters     156
_refine_ls_number_reflns         2371
_refine_ls_number_restraints     0
_refine_ls_R_factor_all          0.0486
_refine_ls_R_factor_gt           0.0436
_refine_ls_restrained_S_all      1.033
_refine_ls_shift/su_max          0.001
_refine_ls_shift/su_mean         0.000
_refine_ls_structure_factor_coef Fsqd
_refine_ls_weighting_details     
'w=1/[\s^2^(Fo^2^)+(0.0694P)^2^+0.2322P] where P=(Fo^2^+2Fc^2^)/3'
_refine_ls_weighting_scheme      calc
_refine_ls_wR_factor_gt          0.1214
_refine_ls_wR_factor_ref         0.1284
_refine_special_details          ?
_olex2_refinement_description    
;
1. Fixed Uiso
 At 1.2 times of:
  All C(H) groups, All C(H,H) groups, All N(H) groups
 At 1.5 times of:
  All C(H,H,H) groups, All O(H) groups
2.a Ternary CH refined with riding coordinates:
 C7(H7)
2.b Secondary CH2 refined with riding coordinates:
 C8(H8A,H8B)
2.c Aromatic/amide H refined with riding coordinates:
 N1(H1A), C2(H2), C3(H3), C4(H4), C5(H5), C10(H10), C12(H12), C13(H13)
2.d Idealised Me refined as rotating group:
 C15(H15A,H15B,H15C)
2.e Idealised tetrahedral OH refined as rotating group:
 O1(H1)
;
_atom_sites_solution_hydrogens   geom
_atom_sites_solution_primary     dual
_atom_sites_solution_secondary   ?
loop_
_atom_site_label
_atom_site_type_symbol
_atom_site_fract_x
_atom_site_fract_y
_atom_site_fract_z
_atom_site_U_iso_or_equiv
_atom_site_adp_type
_atom_site_occupancy
_atom_site_site_symmetry_order
_atom_site_calc_flag
_atom_site_refinement_flags_posn
_atom_site_refinement_flags_adp
_atom_site_refinement_flags_occupancy
_atom_site_disorder_assembly
_atom_site_disorder_group
O1 O 0.51679(14) 0.26183(11) 0.19330(6) 0.0571(3) Uani 1 1 d . . . . .
H1 H 0.439593 0.193364 0.198376 0.086 Uiso 1 1 calc R U . . .
N1 N 0.63145(17) 0.65230(15) 0.23396(6) 0.0576(3) Uani 1 1 d . . . . .
H1A H 0.692869 0.733059 0.249914 0.069 Uiso 1 1 calc R U . . .
C1 C 0.67505(18) 0.60730(16) 0.16911(7) 0.0476(3) Uani 1 1 d . . . . .
C2 C 0.8167(2) 0.6944(2) 0.14310(8) 0.0604(4) Uani 1 1 d . . . . .
H2 H 0.873250 0.775155 0.169373 0.072 Uiso 1 1 calc R U . . .
C3 C 0.8735(2) 0.6634(2) 0.07988(8) 0.0690(5) Uani 1 1 d . . . . .
H3 H 0.967711 0.722893 0.063897 0.083 Uiso 1 1 calc R U . . .
C4 C 0.7921(2) 0.5446(2) 0.03989(8) 0.0697(5) Uani 1 1 d . . . . .
H4 H 0.830077 0.523182 -0.003062 0.084 Uiso 1 1 calc R U . . .
C5 C 0.6534(2) 0.4583(2) 0.06487(7) 0.0582(4) Uani 1 1 d . . . . .
H5 H 0.598579 0.377770 0.037965 0.070 Uiso 1 1 calc R U . . .
C6 C 0.59137(18) 0.48622(16) 0.12866(7) 0.0470(3) Uani 1 1 d . . . . .
C7 C 0.43825(18) 0.38499(17) 0.14960(7) 0.0491(3) Uani 1 1 d . . . . .
H7 H 0.379096 0.334697 0.108582 0.059 Uiso 1 1 calc R U . . .
C8 C 0.29273(18) 0.47622(18) 0.18445(8) 0.0530(4) Uani 1 1 d . . . . .
H8A H 0.268051 0.575795 0.160584 0.064 Uiso 1 1 calc R U . . .
H8B H 0.180480 0.414811 0.181246 0.064 Uiso 1 1 calc R U . . .
C9 C 0.34854(18) 0.51056(15) 0.25810(7) 0.0486(3) Uani 1 1 d . . . . .
C10 C 0.2393(2) 0.45803(17) 0.30828(8) 0.0558(4) Uani 1 1 d . . . . .
H10 H 0.136233 0.397753 0.294937 0.067 Uiso 1 1 calc R U . . .
C11 C 0.2767(2) 0.49117(19) 0.37691(9) 0.0626(4) Uani 1 1 d . . . . .
C12 C 0.4319(2) 0.5798(2) 0.39536(8) 0.0644(4) Uani 1 1 d . . . . .
H12 H 0.459308 0.606793 0.440892 0.077 Uiso 1 1 calc R U . . .
C13 C 0.5468(2) 0.62888(19) 0.34751(8) 0.0581(4) Uani 1 1 d . . . . .
H13 H 0.651411 0.686490 0.361500 0.070 Uiso 1 1 calc R U . . .
C14 C 0.50883(18) 0.59366(16) 0.27847(7) 0.0482(3) Uani 1 1 d . . . . .
C15 C 0.1499(3) 0.4357(3) 0.42886(11) 0.0909(6) Uani 1 1 d . . . . .
H15A H 0.027263 0.468843 0.414954 0.136 Uiso 1 1 calc R U . . .
H15B H 0.187848 0.481231 0.472492 0.136 Uiso 1 1 calc R U . . .
H15C H 0.154244 0.321901 0.432079 0.136 Uiso 1 1 calc R U . . .

loop_
_atom_site_aniso_label
_atom_site_aniso_U_11
_atom_site_aniso_U_22
_atom_site_aniso_U_33
_atom_site_aniso_U_23
_atom_site_aniso_U_13
_atom_site_aniso_U_12
O1 0.0567(6) 0.0451(5) 0.0692(7) 0.0046(4) 0.0039(5) -0.0016(4)
N1 0.0581(7) 0.0595(7) 0.0563(7) -0.0111(6) 0.0112(5) -0.0185(6)
C1 0.0457(7) 0.0489(7) 0.0481(7) 0.0034(5) 0.0033(5) -0.0010(5)
C2 0.0580(9) 0.0650(9) 0.0581(8) 0.0038(7) 0.0043(7) -0.0128(7)
C3 0.0587(9) 0.0896(12) 0.0596(9) 0.0131(8) 0.0106(7) -0.0128(8)
C4 0.0618(9) 0.1006(13) 0.0476(8) 0.0026(8) 0.0089(7) -0.0016(9)
C5 0.0556(8) 0.0703(9) 0.0480(8) -0.0040(7) -0.0001(6) 0.0005(7)
C6 0.0443(7) 0.0492(7) 0.0468(7) 0.0026(5) -0.0002(5) 0.0033(5)
C7 0.0478(7) 0.0484(7) 0.0500(7) -0.0035(6) -0.0030(6) -0.0034(6)
C8 0.0407(7) 0.0547(8) 0.0628(8) 0.0004(6) 0.0004(6) -0.0024(6)
C9 0.0441(7) 0.0431(6) 0.0593(8) -0.0008(6) 0.0084(6) 0.0046(5)
C10 0.0485(7) 0.0482(7) 0.0728(10) 0.0002(6) 0.0166(7) 0.0039(6)
C11 0.0665(10) 0.0574(8) 0.0673(10) 0.0044(7) 0.0251(8) 0.0100(7)
C12 0.0754(10) 0.0656(9) 0.0539(8) -0.0046(7) 0.0143(7) 0.0084(8)
C13 0.0597(9) 0.0587(8) 0.0566(8) -0.0083(7) 0.0080(7) -0.0021(7)
C14 0.0481(7) 0.0439(7) 0.0534(8) -0.0016(5) 0.0089(6) 0.0023(5)
C15 0.0942(14) 0.1008(15) 0.0840(13) 0.0095(11) 0.0436(12) 0.0016(12)

_geom_special_details            
;
 All esds (except the esd in the dihedral angle between two l.s. planes)
 are estimated using the full covariance matrix.  The cell esds are taken
 into account individually in the estimation of esds in distances, angles
 and torsion angles; correlations between esds in cell parameters are only
 used when they are defined by crystal symmetry.  An approximate (isotropic)
 treatment of cell esds is used for estimating esds involving l.s. planes.
;
loop_
_geom_bond_atom_site_label_1
_geom_bond_atom_site_label_2
_geom_bond_distance
_geom_bond_site_symmetry_2
_geom_bond_publ_flag
O1 H1 0.8200 . ?
O1 C7 1.4360(17) . ?
N1 H1A 0.8600 . ?
N1 C1 1.3945(18) . ?
N1 C14 1.3981(17) . ?
C1 C2 1.404(2) . ?
C1 C6 1.4022(19) . ?
C2 H2 0.9300 . ?
C2 C3 1.371(2) . ?
C3 H3 0.9300 . ?
C3 C4 1.377(3) . ?
C4 H4 0.9300 . ?
C4 C5 1.375(2) . ?
C5 H5 0.9300 . ?
C5 C6 1.391(2) . ?
C6 C7 1.4956(19) . ?
C7 H7 0.9800 . ?
C7 C8 1.5246(19) . ?
C8 H8A 0.9700 . ?
C8 H8B 0.9700 . ?
C8 C9 1.501(2) . ?
C9 C10 1.396(2) . ?
C9 C14 1.398(2) . ?
C10 H10 0.9300 . ?
C10 C11 1.384(2) . ?
C11 C12 1.384(2) . ?
C11 C15 1.514(2) . ?
C12 H12 0.9300 . ?
C12 C13 1.379(2) . ?
C13 H13 0.9300 . ?
C13 C14 1.396(2) . ?
C15 H15A 0.9600 . ?
C15 H15B 0.9600 . ?
C15 H15C 0.9600 . ?

loop_
_geom_angle_atom_site_label_1
_geom_angle_atom_site_label_2
_geom_angle_atom_site_label_3
_geom_angle
_geom_angle_site_symmetry_1
_geom_angle_site_symmetry_3
_geom_angle_publ_flag
C7 O1 H1 109.5 . . ?
C1 N1 H1A 113.3 . . ?
C1 N1 C14 133.45(12) . . ?
C14 N1 H1A 113.3 . . ?
N1 C1 C2 115.24(13) . . ?
N1 C1 C6 126.42(12) . . ?
C6 C1 C2 118.34(13) . . ?
C1 C2 H2 119.2 . . ?
C3 C2 C1 121.54(15) . . ?
C3 C2 H2 119.2 . . ?
C2 C3 H3 119.8 . . ?
C2 C3 C4 120.46(15) . . ?
C4 C3 H3 119.8 . . ?
C3 C4 H4 120.7 . . ?
C5 C4 C3 118.52(15) . . ?
C5 C4 H4 120.7 . . ?
C4 C5 H5 118.6 . . ?
C4 C5 C6 122.83(15) . . ?
C6 C5 H5 118.6 . . ?
C1 C6 C7 124.09(12) . . ?
C5 C6 C1 118.32(13) . . ?
C5 C6 C7 117.60(13) . . ?
O1 C7 C6 107.64(10) . . ?
O1 C7 H7 108.0 . . ?
O1 C7 C8 110.77(11) . . ?
C6 C7 H7 108.0 . . ?
C6 C7 C8 114.12(12) . . ?
C8 C7 H7 108.0 . . ?
C7 C8 H8A 109.0 . . ?
C7 C8 H8B 109.0 . . ?
H8A C8 H8B 107.8 . . ?
C9 C8 C7 112.78(11) . . ?
C9 C8 H8A 109.0 . . ?
C9 C8 H8B 109.0 . . ?
C10 C9 C8 119.77(13) . . ?
C10 C9 C14 118.38(14) . . ?
C14 C9 C8 121.85(13) . . ?
C9 C10 H10 118.4 . . ?
C11 C10 C9 123.27(15) . . ?
C11 C10 H10 118.4 . . ?
C10 C11 C15 120.98(17) . . ?
C12 C11 C10 117.12(14) . . ?
C12 C11 C15 121.88(17) . . ?
C11 C12 H12 119.4 . . ?
C13 C12 C11 121.25(16) . . ?
C13 C12 H12 119.4 . . ?
C12 C13 H13 119.4 . . ?
C12 C13 C14 121.22(15) . . ?
C14 C13 H13 119.4 . . ?
C9 C14 N1 124.58(13) . . ?
C13 C14 N1 116.70(13) . . ?
C13 C14 C9 118.63(13) . . ?
C11 C15 H15A 109.5 . . ?
C11 C15 H15B 109.5 . . ?
C11 C15 H15C 109.5 . . ?
H15A C15 H15B 109.5 . . ?
H15A C15 H15C 109.5 . . ?
H15B C15 H15C 109.5 . . ?

loop_
_geom_torsion_atom_site_label_1
_geom_torsion_atom_site_label_2
_geom_torsion_atom_site_label_3
_geom_torsion_atom_site_label_4
_geom_torsion
_geom_torsion_site_symmetry_1
_geom_torsion_site_symmetry_2
_geom_torsion_site_symmetry_3
_geom_torsion_site_symmetry_4
_geom_torsion_publ_flag
O1 C7 C8 C9 42.05(15) . . . . ?
N1 C1 C2 C3 -179.83(15) . . . . ?
N1 C1 C6 C5 179.92(14) . . . . ?
N1 C1 C6 C7 0.2(2) . . . . ?
C1 N1 C14 C9 -26.3(3) . . . . ?
C1 N1 C14 C13 157.14(15) . . . . ?
C1 C2 C3 C4 0.0(3) . . . . ?
C1 C6 C7 O1 -81.23(16) . . . . ?
C1 C6 C7 C8 42.15(18) . . . . ?
C2 C1 C6 C5 0.2(2) . . . . ?
C2 C1 C6 C7 -179.50(13) . . . . ?
C2 C3 C4 C5 -0.1(3) . . . . ?
C3 C4 C5 C6 0.2(3) . . . . ?
C4 C5 C6 C1 -0.3(2) . . . . ?
C4 C5 C6 C7 179.43(14) . . . . ?
C5 C6 C7 O1 99.07(14) . . . . ?
C5 C6 C7 C8 -137.54(13) . . . . ?
C6 C1 C2 C3 -0.1(2) . . . . ?
C6 C7 C8 C9 -79.62(15) . . . . ?
C7 C8 C9 C10 -122.76(14) . . . . ?
C7 C8 C9 C14 56.87(17) . . . . ?
C8 C9 C10 C11 -176.90(13) . . . . ?
C8 C9 C14 N1 0.0(2) . . . . ?
C8 C9 C14 C13 176.49(13) . . . . ?
C9 C10 C11 C12 -0.6(2) . . . . ?
C9 C10 C11 C15 177.94(15) . . . . ?
C10 C9 C14 N1 179.61(12) . . . . ?
C10 C9 C14 C13 -3.9(2) . . . . ?
C10 C11 C12 C13 -1.8(2) . . . . ?
C11 C12 C13 C14 1.3(3) . . . . ?
C12 C13 C14 N1 178.43(14) . . . . ?
C12 C13 C14 C9 1.6(2) . . . . ?
C14 N1 C1 C2 -176.58(15) . . . . ?
C14 N1 C1 C6 3.7(3) . . . . ?
C14 C9 C10 C11 3.5(2) . . . . ?
C15 C11 C12 C13 179.68(16) . . . . ?

_shelx_res_file                  
;
TITL cs8029_auto in P21/n #14
    cs8029.res
    created by SHELXL-2019/3 at 13:26:41 on 27-Aug-2024
CELL 1.54184 7.339933 8.413286 19.686964 90 94.8483 90
ZERR 4 0.000163 0.000169 0.00049 0 0.0023 0
LATT 1
SYMM 0.5-X,0.5+Y,0.5-Z
SFAC C H N O
UNIT 60 60 4 4

L.S. 4
PLAN  21
SIZE 0.18 0.18 0.2
TEMP 23
CONF
MORE -1
BOND $H
fmap 2
acta
REM <olex2.extras>
REM <HklSrc "%./cs8029.hkl">
REM </olex2.extras>

WGHT    0.069400    0.232200
FVAR       0.77306
O1    4    0.516785    0.261835    0.193304    11.00000    0.05673    0.04515 =
         0.06920    0.00460    0.00389   -0.00164
AFIX 147
H1    2    0.439593    0.193364    0.198376    11.00000   -1.50000
AFIX   0
N1    3    0.631453    0.652301    0.233957    11.00000    0.05814    0.05952 =
         0.05635   -0.01113    0.01118   -0.01846
AFIX  43
H1A   2    0.692869    0.733059    0.249914    11.00000   -1.20000
AFIX   0
C1    1    0.675050    0.607297    0.169107    11.00000    0.04573    0.04891 =
         0.04814    0.00340    0.00331   -0.00100
C2    1    0.816659    0.694436    0.143102    11.00000    0.05805    0.06496 =
         0.05810    0.00378    0.00431   -0.01279
AFIX  43
H2    2    0.873250    0.775155    0.169373    11.00000   -1.20000
AFIX   0
C3    1    0.873506    0.663352    0.079884    11.00000    0.05867    0.08960 =
         0.05960    0.01310    0.01057   -0.01276
AFIX  43
H3    2    0.967711    0.722893    0.063897    11.00000   -1.20000
AFIX   0
C4    1    0.792077    0.544560    0.039886    11.00000    0.06177    0.10062 =
         0.04755    0.00260    0.00888   -0.00165
AFIX  43
H4    2    0.830077    0.523182   -0.003062    11.00000   -1.20000
AFIX   0
C5    1    0.653353    0.458279    0.064866    11.00000    0.05557    0.07028 =
         0.04798   -0.00404   -0.00012    0.00052
AFIX  43
H5    2    0.598579    0.377770    0.037965    11.00000   -1.20000
AFIX   0
C6    1    0.591372    0.486219    0.128660    11.00000    0.04433    0.04915 =
         0.04685    0.00264   -0.00022    0.00329
C7    1    0.438251    0.384987    0.149601    11.00000    0.04782    0.04837 =
         0.05002   -0.00354   -0.00303   -0.00339
AFIX  13
H7    2    0.379096    0.334697    0.108582    11.00000   -1.20000
AFIX   0
C8    1    0.292725    0.476220    0.184445    11.00000    0.04074    0.05468 =
         0.06281    0.00037    0.00042   -0.00237
AFIX  23
H8A   2    0.268051    0.575795    0.160584    11.00000   -1.20000
H8B   2    0.180480    0.414811    0.181246    11.00000   -1.20000
AFIX   0
C9    1    0.348538    0.510555    0.258103    11.00000    0.04410    0.04315 =
         0.05930   -0.00084    0.00843    0.00457
C10   1    0.239307    0.458026    0.308276    11.00000    0.04846    0.04815 =
         0.07281    0.00019    0.01665    0.00387
AFIX  43
H10   2    0.136233    0.397753    0.294937    11.00000   -1.20000
AFIX   0
C11   1    0.276747    0.491172    0.376906    11.00000    0.06648    0.05740 =
         0.06733    0.00441    0.02510    0.01000
C12   1    0.431937    0.579807    0.395362    11.00000    0.07535    0.06560 =
         0.05388   -0.00462    0.01432    0.00840
AFIX  43
H12   2    0.459308    0.606793    0.440892    11.00000   -1.20000
AFIX   0
C13   1    0.546775    0.628877    0.347510    11.00000    0.05974    0.05867 =
         0.05656   -0.00828    0.00798   -0.00210
AFIX  43
H13   2    0.651411    0.686490    0.361500    11.00000   -1.20000
AFIX   0
C14   1    0.508835    0.593656    0.278469    11.00000    0.04809    0.04391 =
         0.05344   -0.00158    0.00888    0.00233
C15   1    0.149929    0.435716    0.428859    11.00000    0.09420    0.10075 =
         0.08404    0.00954    0.04363    0.00160
AFIX 137
H15A  2    0.027263    0.468843    0.414954    11.00000   -1.50000
H15B  2    0.187848    0.481231    0.472492    11.00000   -1.50000
H15C  2    0.154244    0.321901    0.432079    11.00000   -1.50000
AFIX   0
HKLF 4


REM  cs8029_auto in P21/n #14
REM wR2 = 0.1284, GooF = S = 1.033, Restrained GooF = 1.033 for all data
REM R1 = 0.0436 for 2067 Fo > 4sig(Fo) and 0.0486 for all 2371 data
REM 156 parameters refined using 0 restraints

END

WGHT      0.0694      0.2322

REM Highest difference peak  0.219,  deepest hole -0.196,  1-sigma level  0.036
Q1    1   0.7521  0.6927  0.2614  11.00000  0.05    0.22
Q2    1   0.2271  0.3751  0.4730  11.00000  0.05    0.20
Q3    1   0.0865  0.5412  0.4477  11.00000  0.05    0.19
Q4    1   0.0275  0.3568  0.4057  11.00000  0.05    0.16
Q5    1   0.5944  0.5443  0.1422  11.00000  0.05    0.13
Q6    1   0.6012  0.5009  0.1000  11.00000  0.05    0.11
Q7    1   0.4216  0.5638  0.2663  11.00000  0.05    0.10
Q8    1   0.2302  0.5167  0.3439  11.00000  0.05    0.10
Q9    1   0.0923  0.3913  0.2725  11.00000  0.05    0.10
Q10   1   0.8694  0.8835  0.2445  11.00000  0.05    0.09
Q11   1   0.5302  0.4601  0.1399  11.00000  0.05    0.09
Q12   1   0.9437  0.7989  0.0632  11.00000  0.05    0.09
Q13   1   0.8675  0.4571 -0.0022  11.00000  0.05    0.09
Q14   1   0.5467  0.3165  0.0347  11.00000  0.05    0.09
Q15   1   0.7606  0.6348  0.0498  11.00000  0.05    0.09
Q16   1   0.7988  0.7256  0.0998  11.00000  0.05    0.09
Q17   1   0.3276  0.5678  0.3836  11.00000  0.05    0.08
Q18   1   0.3694  0.4313  0.1657  11.00000  0.05    0.08
Q19   1   0.4566  0.6361  0.3680  11.00000  0.05    0.08
Q20   1   0.4416  0.2186  0.0017  11.00000  0.05    0.08
Q21   1   0.3133  0.4521  0.2818  11.00000  0.05    0.08
;
_shelx_res_checksum              13981
_shelx_hkl_file                  
;
   0   0  -2 3957.67   12.51
   0   0  -3    0.02    0.07
   0   0   3    0.09    0.04
   0   0   4 1696.69    6.14
   0   0  -4 1696.91    8.81
   0   0   5    1.12    0.14
   0   0  -5    0.14    0.14
   0   0   6    1.83    0.18
   0   0  -6    0.98    0.27
   0   0  -7    0.07    0.20
   0   0   7    0.12    0.08
   0   0   8  202.53    1.92
   0   0  -8  235.78    4.35
   0   0  -9    0.13    0.25
   0   0 -10  362.45    6.09
   0   0 -11    0.22    0.26
   0   0 -12    2.50    0.61
   0   0 -13   -0.12    0.24
   0   0 -14    6.23    1.02
   0   0  14    5.44    0.59
   0   0  15   -0.04    0.20
   0   0  15   -0.63    0.41
   0   0 -15    0.16    0.31
   0   0  16   38.59    1.72
   0   0 -16   39.11    1.78
   0   0 -16   38.47    2.74
   0   0 -17    0.00    0.26
   0   0 -18   16.85    1.21
   0   0 -19   -0.30    0.29
   0   0 -20    0.16    0.25
   0   0 -21   -0.22    0.26
   0   0 -22    0.51    0.21
   0   0 -23   -0.04    0.18
   0   0  23    0.20    0.20
   0   0  24    6.45    0.47
   0  -1   0    0.08    0.07
   0   1   0    0.11    0.07
   0   1  -1  374.50    2.09
   0   1   1  381.49    2.76
   0   1  -1  379.83    2.08
   0  -1  -1  383.43    2.67
   0   1  -2   25.76    0.69
   0  -1  -2   24.26    0.68
   0   1   2   25.46    0.74
   0  -1  -2   24.80    0.58
   0  -1   2   25.29    0.82
   0  -1  -3    5.11    0.40
   0   1  -3    5.55    0.41
   0   1   3    6.38    0.42
   0  -1  -3    5.82    0.24
   0  -1   3    5.51    0.43
   0   1  -4  830.73    5.90
   0   1   4  814.52    5.57
   0  -1   4  815.24    5.57
   0  -1  -5  139.89    2.58
   0   1   5  135.16    2.32
   0  -1   5  134.19    2.26
   0  -1  -6    0.88    0.26
   0   1  -6    0.93    0.28
   0   1   6    1.00    0.24
   0  -1   6    0.73    0.20
   0   1  -7  320.05    4.70
   0  -1  -7  319.08    4.73
   0   1  -8    0.12    0.21
   0  -1  -8    0.03    0.21
   0  -1   8    0.38    0.20
   0  -1  -9  993.86    9.78
   0   1  -9 1020.22    9.83
   0   1 -10   13.87    1.20
   0  -1 -10   12.40    1.15
   0   1 -11    8.69    1.01
   0  -1 -11    8.10    0.99
   0   1 -12  101.85    3.64
   0  -1 -12   92.25    3.51
   0  -1  13    2.01    0.38
   0   1  13    1.67    0.35
   0   1 -13    2.05    0.38
   0   1 -13    1.64    0.55
   0  -1 -13    1.58    0.50
   0  -1  14   67.09    2.24
   0   1 -14   65.31    2.17
   0   1  14   62.01    1.98
   0  -1 -14   62.76    3.21
   0   1 -14   68.07    3.33
   0  -1  14   65.27    2.10
   0   1  14   63.16    2.06
   0   1 -15    2.07    0.47
   0   1  15    2.07    0.41
   0   1 -15    2.08    0.68
   0  -1 -15    1.88    0.70
   0  -1  15    2.15    0.45
   0  -1  15    1.66    0.32
   0   1  15    1.46    0.33
   0   1 -16    3.38    0.58
   0  -1  16    4.23    0.61
   0   1  16    3.39    0.49
   0  -1 -16    4.39    0.96
   0   1 -16    4.11    0.90
   0  -1  17    0.15    0.24
   0   1 -17    0.27    0.27
   0   1  17    0.28    0.28
   0  -1  18   19.10    1.30
   0   1 -18   18.68    1.27
   0  -1 -18   19.01    1.26
   0   1  18   20.59    1.19
   0   1 -19   12.74    1.05
   0  -1 -19   13.60    1.07
   0  -1  19   13.14    1.06
   0  -1 -20    6.82    0.72
   0   1 -20    6.96    0.76
   0  -1  20    8.19    0.80
   0  -1 -21    0.15    0.21
   0   1 -21    0.01    0.24
   0   1 -22   11.60    0.82
   0  -1 -22   11.85    0.81
   0  -1  23    8.23    0.61
   0   1  23    8.61    0.60
   0  -1 -23    7.50    0.55
   0   1 -23    8.38    0.61
   0   1  24    0.41    0.16
   0  -1  24    0.47    0.19
   0   2   0 4510.66   16.31
   0  -2   0 4520.89   17.56
   0   2   1 1435.32    7.82
   0  -2  -1 1418.62    8.13
   0  -2  -2  123.55    2.11
   0  -2  -2  125.23    1.45
   0  -2  -3  125.95    2.00
   0   2  -3  120.52    1.40
   0   2   3  127.70    2.31
   0   2  -3  126.40    1.81
   0  -2  -3  126.28    1.84
   0  -2   4   40.11    1.51
   0  -2  -4   37.18    1.01
   0   2   4   38.90    1.36
   0   2   4   37.74    1.32
   0   2  -4   39.08    1.18
   0  -2  -4   37.65    1.20
   0  -2  -5   41.40    0.93
   0  -2   5   40.25    1.57
   0   2   5   40.62    1.44
   0   2   5   43.25    1.48
   0  -2  -5   41.94    1.41
   0   2  -5   41.50    1.37
   0  -2   6  156.55    3.21
   0   2   6  154.57    3.04
   0  -2  -6  160.31    3.03
   0   2  -6  157.92    2.96
   0  -2   7  248.34    4.21
   0   2   7  255.89    4.17
   0  -2  -7  256.35    4.16
   0   2  -7  254.44    4.12
   0  -2   8   29.20    1.49
   0   2   8   32.60    1.55
   0   2  -8   32.02    1.56
   0  -2  -8   32.25    1.60
   0  -2  -9  237.80    4.65
   0   2  -9  242.17    4.64
   0  -2   9  229.19    4.30
   0  -2 -10   51.79    2.32
   0   2 -10   51.27    2.27
   0  -2  10   49.08    2.04
   0  -2 -11   50.10    2.44
   0   2 -11   48.80    2.38
   0   2 -12   34.99    2.14
   0  -2 -12   35.77    2.20
   0   2  13   40.24    1.63
   0  -2  13   42.87    1.64
   0   2  13   44.05    1.64
   0  -2 -13   43.43    2.56
   0   2 -13   43.93    2.53
   0   2 -13   43.63    1.76
   0   2 -14   41.14    1.80
   0  -2  14   38.60    1.66
   0   2  14   41.77    1.70
   0  -2  14   40.72    1.86
   0  -2 -14   43.24    2.68
   0   2 -14   43.51    2.67
   0  -2  14   41.00    1.68
   0   2  14   39.75    1.64
   0  -2  15   19.05    1.31
   0  -2 -15   19.15    1.89
   0   2 -15   18.34    1.82
   0   2 -15   17.99    1.23
   0   2  15   18.52    1.18
   0  -2  16   63.06    2.41
   0  -2 -16   60.33    3.45
   0   2 -16   63.39    3.49
   0   2 -16   60.60    2.29
   0   2  16   59.18    2.16
   0   2  17   85.57    2.59
   0   2 -17   85.17    2.75
   0  -2  17   83.67    2.81
   0   2  18    9.16    0.86
   0  -2  18    9.25    0.96
   0   2 -18    8.99    0.92
   0   2  19    1.33    0.36
   0  -2  19    1.05    0.35
   0  -2 -19    1.64    0.44
   0   2 -19    1.17    0.42
   0   2  20   12.06    0.88
   0   2 -20   12.18    0.98
   0  -2 -20   12.34    0.96
   0  -2  20   12.85    1.04
   0   2  21    7.10    0.61
   0  -2  21    6.43    0.68
   0  -2 -21    7.22    0.67
   0   2 -21    6.08    0.66
   0  -2  22    0.16    0.17
   0  -2 -22    0.07    0.20
   0  -2  22    0.14    0.19
   0   2  22   -0.05    0.17
   0   2  23    0.43    0.19
   0  -2  23    0.28    0.19
   0   3   0   11.49    0.81
   0  -3   0   -0.03    0.19
   0   3   1   49.76    1.65
   0  -3   1   50.88    1.90
   0  -3  -1   49.51    1.76
   0   3   2   79.07    2.13
   0  -3   2   75.57    2.35
   0  -3  -3  264.67    2.39
   0   3  -3  268.02    2.39
   0  -3  -3  263.40    3.89
   0   3   3  259.70    4.03
   0  -3  -4   83.36    2.06
   0  -3   4   84.35    2.64
   0   3   4   84.25    2.28
   0   3   4   82.54    2.34
   0  -3  -4   83.35    1.64
   0   3  -4   82.61    1.61
   0  -3  -5   10.80    0.71
   0  -3   5   10.86    1.00
   0   3   5   11.38    0.91
   0   3   5   11.94    0.93
   0   3  -5   10.90    0.68
   0  -3  -5   11.27    0.70
   0  -3   6  659.43    7.95
   0  -3  -6  608.45    4.98
   0   3   6  622.18    7.03
   0   3   6  651.10    6.94
   0   3  -6  645.81    5.97
   0  -3  -6  647.04    6.10
   0  -3   7   74.99    2.72
   0   3   7   72.02    2.40
   0   3   7   70.81    2.47
   0   3  -7   72.45    2.15
   0  -3  -7   72.23    2.19
   0  -3   8    1.00    0.38
   0   3   8    1.31    0.42
   0  -3  -8    2.41    0.47
   0   3  -8    3.01    0.50
   0  -3   9  134.23    3.88
   0   3   9  133.29    3.72
   0   3  -9  136.16    3.46
   0  -3  -9  134.84    3.51
   0  -3  10  146.15    4.13
   0   3 -10  145.53    3.86
   0  -3 -10  152.47    4.01
   0   3 -11    1.87    0.52
   0  -3 -11    1.47    0.49
   0  -3  11    1.30    0.44
   0  -3  12  187.63    3.65
   0  -3 -12  190.16    5.11
   0   3 -12  183.75    4.92
   0  -3  12  187.31    3.73
   0   3 -12  187.34    3.71
   0   3  12  181.16    3.54
   0  -3  13   75.63    2.38
   0   3  13   75.58    2.37
   0  -3 -13   81.07    3.51
   0   3 -13   76.88    3.36
   0   3 -13   76.04    2.46
   0  -3  13   75.82    2.45
   0   3  14   46.05    1.89
   0  -3  14   45.77    1.89
   0   3 -14   45.60    2.72
   0  -3 -14   43.75    2.70
   0   3 -14   47.73    2.01
   0  -3  14   48.78    2.00
   0  -3 -15   12.31    1.51
   0   3 -15   14.23    1.57
   0   3  15   13.78    1.08
   0   3 -15   14.69    1.15
   0  -3  15   16.39    1.28
   0  -3  15   14.43    1.06
   0   3 -16    0.28    0.28
   0  -3  16    0.68    0.41
   0   3  16    0.38    0.32
   0   3  17    0.80    0.43
   0   3 -17    0.54    0.36
   0  -3  17    0.26    0.31
   0   3  18   10.16    0.92
   0   3 -18    8.78    0.94
   0  -3  18   11.19    1.08
   0   3  19   11.77    0.95
   0  -3  19    9.88    0.98
   0   3 -19   10.02    0.93
   0   3  20    8.83    0.77
   0  -3  20    9.00    0.87
   0  -3 -20    7.60    0.71
   0  -3  20    8.60    0.69
   0   3  20    8.65    0.68
   0   3  21    4.58    0.52
   0  -3  21    4.19    0.56
   0  -3 -21    4.14    0.48
   0  -3  21    4.28    0.47
   0   3  21    4.02    0.45
   0  -3  22    7.79    0.53
   0   3  22    8.22    0.51
   0   3  22    8.41    0.58
   0  -3  22    8.15    0.66
   0  -4   0   88.27    2.91
   0   4   0   89.15    2.56
   0  -4  -1  274.20    5.06
   0  -4   1  281.18    5.31
   0   4   1  274.93    4.54
   0   4  -1  271.76    4.58
   0   4   2    2.54    0.51
   0   4  -2    0.90    0.36
   0   4   2    2.39    0.49
   0  -4   2    1.63    0.41
   0  -4  -2    2.06    0.47
   0  -4   3   91.17    3.18
   0  -4  -3   87.25    2.72
   0   4   3   94.36    2.70
   0   4   3   90.97    2.79
   0  -4   4   11.23    1.15
   0  -4  -4   10.44    0.92
   0   4   4   10.50    0.99
   0   4   4   12.23    1.04
   0  -4  -5   13.05    0.99
   0  -4   5   16.21    1.40
   0   4   5   14.10    1.13
   0   4   5   13.67    1.15
   0   4   6    0.20    0.25
   0  -4   6    0.14    0.28
   0   4   6    0.10    0.19
   0  -4   7    2.33    0.60
   0   4   7    2.59    0.58
   0   4   7    1.69    0.44
   0  -4   8   19.15    1.66
   0   4   8   19.96    1.56
   0  -4   9   17.17    1.59
   0   4   9   17.30    1.50
   0   4  10  117.87    2.83
   0   4  10  114.83    3.94
   0  -4  10  123.90    3.05
   0   4 -10  124.59    3.03
   0  -4  10  119.76    3.04
   0  -4  10  117.79    4.27
   0   4  11  106.75    2.79
   0  -4  11  106.61    2.94
   0  -4  11  107.51    2.96
   0   4 -11  108.48    2.92
   0  -4  11  104.22    4.12
   0   4  12  154.11    3.44
   0  -4  12  147.80    3.53
   0   4 -12  147.09    3.51
   0  -4  12  150.45    3.61
   0  -4  12  139.68    4.77
   0  -4  13   39.21    1.86
   0   4  13   41.97    1.84
   0  -4  13   41.72    1.95
   0   4 -13   39.81    1.89
   0  -4  14   44.79    2.00
   0  -4  14   47.91    2.12
   0   4 -14   48.44    2.14
   0   4  14   48.87    2.03
   0  -4  15    8.38    0.89
   0   4 -15    8.11    0.95
   0   4  15    8.33    0.92
   0  -4  15    9.52    1.05
   0   4  16  238.93    4.59
   0  -4  16  260.18    5.09
   0   4  17  111.78    3.06
   0  -4  17  114.52    3.36
   0   4  18   39.62    1.74
   0  -4  18   41.45    1.95
   0   4  19    0.29    0.28
   0  -4  19    0.10    0.25
   0  -4 -20    0.55    0.23
   0  -4  20    0.55    0.29
   0   4  20    0.61    0.25
   0  -4  21    0.09    0.17
   0   4  21    0.21    0.22
   0  -4  22    1.17    0.26
   0   4  22    0.59    0.15
   0   5   0    0.07    0.36
   0  -5   0   -0.24    0.29
   0   5   0    0.08    0.27
   0  -5   1   92.03    3.56
   0  -5  -1   95.54    3.52
   0   5  -1   93.82    3.08
   0   5   1   95.21    3.06
   0   5   1   95.22    3.18
   0  -5   2   41.39    2.45
   0  -5  -2   40.09    2.22
   0   5   2   42.49    2.16
   0   5   2   42.23    2.06
   0   5  -2   40.88    2.07
   0  -5  -3   14.07    1.29
   0  -5   3   13.25    1.43
   0   5   3   14.62    1.33
   0   5   3   13.71    1.22
   0   5  -3   12.21    1.17
   0  -5   4   21.83    1.87
   0  -5  -4   21.23    1.53
   0   5  -4   20.86    1.53
   0   5   4   22.43    1.55
   0   5   4   21.34    1.60
   0   5   5    3.20    0.67
   0  -5   5    3.33    0.79
   0   5   5    2.89    0.61
   0  -5   6   50.40    2.94
   0   5   6   49.39    2.39
   0   5   6   47.95    2.47
   0  -5   7   64.03    2.17
   0   5   7   61.49    1.90
   0  -5   7   60.97    2.07
   0   5   7   66.43    2.01
   0  -5   7   66.87    3.45
   0   5   7   62.86    2.78
   0   5   7   62.88    2.92
   0  -5   8  207.13    4.06
   0   5   8  208.32    3.73
   0   5   8  206.96    3.51
   0  -5   8  204.67    3.92
   0   5   8  217.77    3.76
   0  -5   8  209.89    6.18
   0   5   8  201.77    5.50
   0  -5   9   43.92    1.94
   0   5   9   42.41    1.74
   0   5   9   43.37    1.74
   0  -5   9   44.53    2.94
   0   5   9   41.07    2.55
   0  -5   9   46.32    1.98
   0  -5  10    0.87    0.34
   0   5  10    0.69    0.25
   0   5  10    1.06    0.49
   0  -5  10    0.99    0.55
   0  -5  10    1.12    0.42
   0   5  10    1.12    0.35
   0  -5  11    4.76    0.71
   0   5  11    4.25    0.61
   0  -5  11    4.54    1.01
   0  -5  11    3.90    0.64
   0  -5  12    0.64    0.31
   0   5  12    0.69    0.32
   0  -5  12    0.28    0.50
   0  -5  12    0.50    0.27
   0  -5  13    1.41    0.45
   0  -5  13    0.36    0.32
   0   5  13    0.65    0.31
   0  -5  14   -0.26    0.41
   0   5  14    0.00    0.33
   0  -5  14   -0.14    0.32
   0  -5  14    0.43    0.39
   0   5  15   18.22    1.29
   0  -5  15   18.07    1.22
   0  -5  15   17.69    1.28
   0  -5  15   17.74    1.34
   0  -5  16    3.29    0.53
   0   5  16    4.18    0.67
   0  -5  16    4.18    0.70
   0   5  17    8.81    0.86
   0  -5  17    8.56    0.92
   0   5  18   44.33    1.73
   0  -5  18   43.35    1.90
   0   5  19    0.32    0.28
   0  -5  19    0.34    0.27
   0   5  20    0.79    0.27
   0  -5  20    1.13    0.30
   0   5  21    0.33    0.15
   0  -5  21    0.80    0.22
   0   6   0    8.19    0.79
   0   6   0    7.92    0.75
   0   6   0    7.65    0.79
   0   6   0    6.76    0.66
   0  -6   0    6.49    1.13
   0   6   0    8.51    1.19
   0   6   0    6.91    1.05
   0   6  -1  212.25    3.67
   0   6   1  228.80    3.78
   0   6  -1  222.43    3.72
   0   6   1  223.23    3.77
   0   6  -1  194.02    3.07
   0   6   1  200.47    3.18
   0   6  -1  199.24    3.28
   0   6   1  199.45    3.28
   0  -6  -1  216.37    6.02
   0  -6   1  219.02    6.30
   0   6  -1  217.20    5.22
   0   6  -1  203.33    5.21
   0   6   1  218.02    5.23
   0   6   1  211.85    5.43
   0   6   2    0.12    0.34
   0   6   2    0.00    0.22
   0   6   2   -0.02    0.21
   0   6  -2    0.13    0.25
   0   6   2   -0.32    0.30
   0   6  -2    0.16    0.33
   0   6  -2    0.04    0.30
   0   6   2    0.83    0.48
   0  -6  -2    0.24    0.32
   0  -6   2    0.12    0.40
   0   6   2    0.19    0.35
   0   6   3    4.97    0.57
   0   6   3    4.80    0.58
   0   6   3    5.24    0.59
   0  -6  -3    5.86    0.97
   0   6  -3    4.37    0.77
   0   6   3    5.13    0.89
   0   6   3    4.67    0.79
   0  -6   3    5.66    1.08
   0   6  -3    4.32    0.79
   0   6   4    0.41    0.26
   0  -6   4    0.52    0.25
   0   6  -4    0.96    0.46
   0   6   4    0.34    0.33
   0   6   4    0.55    0.41
   0   6  -4    0.57    0.37
   0  -6   4    0.58    0.43
   0   6   4    0.47    0.23
   0   6   4    0.73    0.29
   0   6   5    1.27    0.31
   0  -6   5    1.73    0.67
   0   6  -5    1.71    0.60
   0   6   5    1.03    0.50
   0   6   5    1.89    0.56
   0   6   5    1.39    0.38
   0  -6   5    1.75    0.43
   0  -6   6   40.08    1.82
   0   6   6   40.68    1.70
   0   6   6   39.75    1.58
   0  -6   6   40.77    2.95
   0   6   6   36.38    2.42
   0   6   6   39.00    2.35
   0   6  -6   37.61    2.34
   0  -6   7   35.58    1.80
   0  -6   7   36.61    1.79
   0   6   7   38.19    1.65
   0   6   7   37.24    1.60
   0   6   7   37.75    1.56
   0   6  -7   35.11    2.32
   0   6   7   33.86    2.45
   0   6   7   36.73    2.36
   0  -6   7   39.12    2.95
   0   6   8  145.36    5.14
   0   6  -8  140.08    4.69
   0   6   8  165.12    3.51
   0   6   8  154.37    3.36
   0  -6   8  153.96    3.79
   0  -6   8  153.81    3.82
   0  -6   8  152.57    5.91
   0  -6   9  115.89    3.31
   0   6   9  113.65    2.93
   0  -6   9  114.72    3.35
   0  -6   9  110.61    5.10
   0   6   9  118.68    3.01
   0  -6  10   53.83    2.32
   0  -6  10   57.17    2.41
   0   6  10   58.44    2.13
   0   6  10   56.01    2.09
   0   6  11    0.01    0.29
   0  -6  11    0.32    0.29
   0  -6  11    0.02    0.29
   0   6  12   -0.23    0.37
   0  -6  12   -0.08    0.33
   0  -6  12    0.20    0.28
   0  -6  13    0.26    0.22
   0   6  13   -0.61    0.41
   0  -6  13    0.06    0.26
   0  -6  13    0.07    0.27
   0   6  14   -0.23    0.31
   0  -6  14   -0.09    0.26
   0  -6  14    0.23    0.27
   0  -6  14   -0.16    0.31
   0   6  15   15.23    1.07
   0  -6  15   12.67    1.00
   0  -6  15   14.38    1.16
   0  -6  15   13.58    1.07
   0  -6  16   20.84    1.17
   0  -6  16   20.93    1.34
   0   6  16   22.65    1.25
   0  -6  17   13.43    1.01
   0   6  17   13.28    0.92
   0  -6  18    7.49    0.71
   0   6  18    8.60    0.69
   0  -6  19   18.70    0.99
   0   6  19   19.31    0.89
   0   7   0    0.10    0.29
   0   7   0    0.03    0.21
   0   7   0   -0.87    0.42
   0   7   0   -0.12    0.27
   0   7   0   -0.54    0.62
   0  -7   0    1.23    0.65
   0   7   0    1.16    0.43
   0   7  -1    4.57    0.71
   0   7  -1    3.14    0.48
   0   7   1    2.80    0.49
   0   7   1    2.89    0.77
   0   7  -1    2.77    0.75
   0   7  -1    2.32    0.68
   0  -7  -1    6.38    1.20
   0  -7   1    5.52    1.17
   0   7   1    2.80    0.79
   0   7   1    3.53    0.54
   0   7  -1    3.38    0.54
   0   7   1    3.78    0.60
   0   7  -1    4.48    0.65
   0   7   2   69.81    2.29
   0   7  -2   62.06    2.14
   0   7  -2   68.12    2.20
   0   7  -2   56.66    1.83
   0   7   2   60.66    1.91
   0   7   2   68.75    2.28
   0  -7   2   61.70    2.26
   0   7  -2   55.37    3.00
   0   7   2   59.73    3.02
   0   7  -2   54.89    2.89
   0   7   2   58.60    3.15
   0  -7   2   64.17    3.84
   0   7   3    0.00    0.26
   0  -7   3    0.44    0.33
   0   7  -3    0.09    0.46
   0  -7   3    0.72    0.57
   0   7   3   -0.74    0.53
   0   7   3    0.07    0.42
   0   7  -3    0.54    0.38
   0   7   3    0.26    0.30
   0   7  -3    0.27    0.32
   0   7  -3   -0.12    0.28
   0   7  -4   29.87    1.47
   0   7  -4   27.42    1.43
   0   7   4   29.33    1.50
   0   7   4   26.11    1.30
   0  -7   4   27.75    1.58
   0   7  -4   23.69    1.90
   0   7   4   26.79    2.11
   0   7  -4   23.70    1.96
   0   7   4   25.61    2.16
   0  -7   4   28.70    2.64
   0   7  -5    1.18    0.36
   0   7   5    1.63    0.40
   0  -7   5    1.64    0.45
   0  -7   5    1.69    0.43
   0   7   5    1.82    0.41
   0   7   6    7.24    0.76
   0  -7   6    7.30    0.87
   0  -7   6    7.38    0.84
   0   7   6    6.20    0.73
   0  -7   7   24.55    1.58
   0   7   7   25.75    1.43
   0  -7   7   25.04    1.54
   0  -7   8    3.89    0.69
   0   7   8    4.10    0.65
   0  -7   8    3.96    0.67
   0  -7   9   11.06    1.01
   0   7   9   13.92    1.07
   0   7   9   12.98    0.97
   0  -7   9   13.15    1.14
   0  -7   9   12.41    1.15
   0   7  10   23.10    1.29
   0  -7  10   24.10    1.58
   0  -7  10   21.00    1.39
   0   7  11    1.63    0.41
   0  -7  11    0.79    0.34
   0  -7  11    1.43    0.49
   0   7  12    3.80    0.54
   0  -7  12    3.27    0.57
   0  -7  12    3.35    0.54
   0  -7  12    3.38    0.60
   0  -7  12    3.92    0.67
   0   7  13    0.64    0.32
   0  -7  13    0.79    0.32
   0  -7  13    0.32    0.21
   0  -7  13    0.40    0.26
   0  -7  13    0.16    0.23
   0   7  14    0.19    0.25
   0  -7  14    0.17    0.21
   0  -7  14   -0.38    0.26
   0  -7  14    0.22    0.25
   0  -7  15    0.62    0.28
   0  -7  15    0.54    0.23
   0   7  15    1.20    0.32
   0  -7  16   10.63    0.74
   0  -7  16   12.03    0.86
   0   7  16   12.32    0.79
   0   7 -16   10.92    0.62
   0  -7  17    1.53    0.32
   0   7  17    1.21    0.26
   0   8   0   79.86    2.45
   0   8   0   72.27    2.34
   0  -8   1   15.90    1.16
   0   8  -1   17.30    1.23
   0   8   1   18.27    1.23
   0   8  -1   15.40    1.12
   0  -8   2   59.86    2.25
   0   8  -2   64.73    2.21
   0   8   2   67.36    2.25
   0   8  -2   58.95    2.08
   0   8   3    7.53    0.69
   0  -8   3    8.33    0.89
   0   8   3    8.75    0.86
   0   8  -3    8.09    0.84
   0   8  -3    6.92    0.77
   0  -8   3    8.64    0.87
   0   8  -4    2.69    0.52
   0   8  -4    1.15    0.38
   0   8   4    2.31    0.52
   0   8   4    2.19    0.43
   0  -8   4    1.83    0.49
   0   8  -5   23.20    1.29
   0   8  -5   20.22    1.22
   0   8   5   23.99    1.36
   0  -8   5   21.92    1.41
   0   8  -6   21.25    1.23
   0   8  -6   23.95    1.32
   0   8   6   24.92    1.38
   0  -8   6   24.11    1.49
   0   8  -7    2.54    0.49
   0   8  -7    2.23    0.47
   0   8   7    2.99    0.52
   0  -8   7    3.47    0.61
   0  -8   7    2.60    0.55
   0   8   8   11.31    0.91
   0   8  -8   11.25    0.87
   0   8  -8    8.57    0.78
   0  -8   8   11.44    1.04
   0  -8   8   10.87    1.01
   0   8  -9    5.32    0.62
   0   8  -9    6.60    0.67
   0  -8   9    5.56    0.75
   0  -8   9    6.19    0.78
   0   8 -10    8.20    0.71
   0   8 -10    9.32    0.75
   0  -8  10    9.62    0.93
   0  -8  10   11.43    1.00
   0  -8  10   10.75    0.95
   0   8 -11    6.37    0.59
   0   8 -11    5.29    0.56
   0  -8  11    7.35    0.79
   0  -8  11    6.91    0.75
   0  -8  11    6.29    0.68
   0   8 -12   -0.08    0.28
   0   8 -12    0.36    0.22
   0  -8  12    0.28    0.23
   0  -8  12    0.51    0.29
   0  -8  12    0.39    0.22
   0   8 -13    1.47    0.28
   0  -8  13    1.54    0.35
   0  -8  13    1.40    0.29
   0   8 -14    0.62    0.19
   0   8 -14    1.25    0.24
   0  -8  14    1.38    0.30
   0  -8  15    2.25    0.32
   0   9   0   -0.03    0.30
   0  -9   0   -0.31    0.24
   0   9   1    1.00    0.35
   0   9  -1    1.15    0.39
   0  -9  -1    0.98    0.32
   0   9   2   14.44    0.97
   0   9  -2   13.59    0.94
   0   9  -3   21.48    1.16
   0   9   3   21.84    1.18
   0  -9   3   20.54    1.19
   0   9  -3   18.15    1.07
   0   9   4    8.90    0.77
   0   9  -4    8.37    0.74
   0  -9   4    7.70    0.71
   0   9  -4    7.35    0.69
   0  -9   4    8.78    0.81
   0   9  -5    4.39    0.53
   0   9  -5    3.62    0.49
   0   9   5    4.78    0.58
   0  -9   5    4.21    0.54
   0  -9   5    5.43    0.66
   0  -9   5    5.73    0.71
   0   9  -6    1.04    0.32
   0   9   6    1.36    0.36
   0   9  -6    1.26    0.34
   0  -9   6    1.24    0.33
   0  -9   6    1.50    0.38
   0  -9   6    1.66    0.44
   0   9  -7    8.06    0.66
   0  -9   7    7.47    0.74
   0   9  -7    7.25    0.64
   0  -9   7    8.60    0.79
   0  -9   7    9.38    0.86
   0   9  -8   16.65    0.89
   0  -9   8   16.84    1.03
   0  -9   8   18.20    1.11
   0  -9   8   18.17    1.11
   0   9  -9   11.87    0.72
   0  -9   9   12.89    0.91
   0  -9   9   13.29    0.90
   0   9 -10    7.73    0.55
   0  -9  10    9.26    0.71
   0  -9  10    8.75    0.71
   0   9 -11   11.86    0.60
   0  -9  11   13.76    0.77
   0  -9  11   14.08    0.85
   0  -9  12    0.57    0.22
   0  10   0    4.33    0.47
   0  10  -1   14.52    0.77
   0  10   1   14.46    0.77
   0 -10   1   13.84    0.77
   0  10   2    1.57    0.30
   0  10  -2    2.06    0.32
   0 -10   2    2.27    0.35
   0  10   3    1.10    0.28
   0  10  -3    1.40    0.28
   0 -10   3    1.64    0.32
   0  10  -4    5.33    0.44
   0 -10   4    5.34    0.51
   0  10  -5    4.33    0.39
   0 -10   5    3.97    0.44
   0 -10   6    0.27    0.15
  -1   0  24    0.67    0.23
   1   0 -24   -0.02    0.14
   1   0 -23    3.90    0.46
   1   0 -22   -0.12    0.24
   1   0 -21    8.07    0.80
   1   0 -20    0.20    0.31
   1   0 -19   23.63    1.45
  -1   0  18   -0.12    0.37
   1   0 -18    0.02    0.32
  -1   0  17    2.60    0.43
   1   0 -17    3.15    0.60
  -1   0  16   -0.16    0.21
  -1   0  16    0.01    0.34
   1   0 -16   -0.75    0.56
  -1   0  15  332.46    4.61
  -1   0  15  334.41    4.98
   1   0 -15  330.16    7.73
   1   0 -14    0.09    0.26
  -1   0  14    0.17    0.25
   1   0 -13  182.91    5.17
   1   0 -12    0.00    0.24
   1   0 -11  140.06    4.03
   1   0 -10   -0.22    0.28
   1   0  -9   59.72    2.30
  -1   0   8    0.30    0.10
   1   0  -8   -0.09    0.24
   1   0  -7    2.32    0.40
  -1   0   7    2.35    0.26
   1   0  -6    0.02    0.13
   1   0  -5 1090.92    7.66
   1   0  -4    0.06    0.12
  -1   0   3    0.44    0.05
   1   0  -3    0.58    0.17
   1   0  -2    1.28    0.22
   1   0  -1    2.40    0.27
   1   0   0    5.71    0.21
   1   0   0    0.19    0.10
   1   0   1  175.60    1.48
   1   0   1  172.95    2.19
   1   0   2    0.28    0.13
   1   0   2    1.04    0.29
   1   0   3 1601.44    6.68
   1   0   3 1589.00    8.77
   1   0   4    0.38    0.13
   1   0   4    0.36    0.16
   1   0   4    0.26    0.20
   1   0   5  108.07    2.03
   1   0   5  108.74    2.51
   1   0   6    0.05    0.12
   1   0   6    0.29    0.25
   1   0   7  115.33    2.20
   1   0   7  126.84    3.13
  -1   0  -8    0.08    0.22
  -1   0  -9 1031.47   10.31
  -1   0 -10    0.25    0.35
  -1   0 -11  441.62    7.70
  -1   0 -12    0.11    0.41
  -1   0 -13    0.74    0.43
  -1   0 -14   -0.05    0.33
  -1   0 -14    0.19    0.20
   1   0  14    0.21    0.23
  -1   0 -15    3.49    0.89
   1   0  15    3.78    0.59
  -1   0 -15    4.03    0.57
   1   0  16    0.15    0.25
  -1   0 -16    0.10    0.23
   1   0  17   63.38    2.39
  -1   0 -17   65.81    2.27
   1   0  18    0.26    0.28
  -1   0 -18    0.05    0.26
  -1   0 -19   27.65    1.42
  -1   0 -20    0.08    0.20
  -1   0 -21   10.74    0.77
   1   0  21   10.80    0.81
   1   0  22   -0.41    0.25
   1   0  23   -0.11    0.17
  -1   1  24   18.61    0.75
  -1  -1  24   18.45    0.77
   1  -1 -23    0.11    0.15
   1   1 -23   -0.35    0.22
   1  -1 -22    3.43    0.49
   1   1 -22    2.97    0.45
   1  -1 -21    4.01    0.59
   1   1 -21    2.97    0.49
  -1   1  20    0.10    0.21
   1   1 -20   -0.02    0.28
   1  -1 -20    0.12    0.26
  -1   1  19   37.41    1.62
   1  -1 -19   36.27    1.79
   1   1 -19   38.23    1.85
   1   1 -18   85.18    2.75
  -1  -1  18   89.61    2.72
  -1   1  18   90.26    2.71
  -1  -1  18   85.17    2.64
   1   1 -17   56.75    2.25
  -1  -1  17   57.72    2.17
  -1   1  17   56.74    2.05
  -1  -1  17   58.54    2.18
  -1   1  17   58.13    2.16
   1   1 -16   19.49    1.30
   1  -1 -16   18.86    1.94
   1   1 -16   19.05    1.93
  -1  -1  16   20.58    1.30
  -1   1  16   19.42    1.19
  -1  -1  16   19.50    1.22
  -1   1  16   19.88    1.24
  -1  -1  15   60.14    2.11
  -1   1  15   62.44    2.12
   1   1 -15   60.49    2.20
  -1   1  15   58.92    2.05
   1   1 -15   60.82    3.32
   1  -1 -15   58.56    3.28
  -1   1  14   22.44    1.23
  -1  -1  14   22.12    1.23
   1  -1 -14   22.03    1.91
   1   1 -14   21.70    1.89
   1   1 -14   23.03    1.31
   1  -1 -13    8.61    1.15
   1   1 -13    9.43    1.18
  -1   1  13    8.91    0.74
  -1  -1  13    8.39    0.71
   1   1 -12  101.79    3.65
   1  -1 -12  101.50    3.67
   1  -1 -11    0.93    0.38
   1   1 -11    1.19    0.44
   1  -1 -10    3.62    0.63
   1   1 -10    3.77    0.64
  -1  -1   9  187.56    3.22
   1   1  -9  193.98    4.20
   1  -1  -9  189.46    4.18
  -1  -1   8  206.94    3.34
   1  -1  -8  210.54    4.09
   1   1  -8  210.53    4.08
  -1   1   7  669.14    5.41
   1  -1  -7  657.36    6.84
   1   1  -7  666.06    6.82
  -1   1   6  198.08    2.63
   1  -1  -6  198.96    3.41
   1   1  -6  203.33    3.43
   1   1  -5  149.66    2.70
   1  -1  -5  144.72    2.66
  -1   1   5  147.77    2.10
   1  -1  -4  226.30    3.05
   1   1  -4  229.29    3.07
  -1   1   4  228.91    2.49
  -1  -1   4  229.08    3.03
  -1   1   4  226.34    3.02
   1  -1  -3   31.29    0.92
   1  -1  -3   28.59    1.01
   1   1  -3   28.32    1.00
   1   1  -3   30.25    0.50
  -1  -1   3   29.31    0.97
  -1   1   3   29.36    0.98
   1  -1  -2  473.52    3.84
   1  -1  -2  447.71    3.81
   1   1  -2  453.81    3.83
   1   1  -2  463.82    2.56
  -1   1   2  460.88    3.63
  -1  -1   2  450.82    3.60
   1   1  -1  408.20    2.74
   1   1  -1  399.34    3.35
   1  -1  -1  397.60    3.36
   1  -1   0 5192.65   17.97
   1   1   0 5127.30   16.64
   1   1   0 5367.38   16.61
   1   1   0 5359.09   16.85
   1  -1   0 5215.39   16.83
   1   1   1  208.99    2.36
   1   1   1  213.44    2.42
   1  -1   1  213.06    2.44
   1   1   2 9964.39   29.10
   1   1   2 9999.00   29.74
   1  -1   3 1031.87    6.98
   1   1   3  986.47    6.07
   1   1   3 1029.54    6.80
   1  -1   3  994.11    6.82
   1   1   4 1963.01    9.67
   1  -1   4 1962.00   10.54
   1   1   4 1962.45   10.03
   1  -1   4 1971.55   11.02
   1  -1   5  109.00    2.34
   1  -1   5  109.90    2.53
   1   1   5  114.27    2.57
   1  -1   6  117.14    2.50
   1   1   6  126.45    2.92
   1  -1   6  122.81    2.88
   1  -1   7  180.92    3.77
  -1   1  -7  188.03    3.74
  -1  -1  -7  180.20    3.75
  -1  -1  -8  691.41    7.92
  -1   1  -8  724.46    8.03
  -1  -1  -9  161.19    4.07
   1  -1   9  156.73    3.25
  -1   1 -10  386.15    6.68
  -1  -1 -10  368.84    6.63
  -1   1 -11   59.96    2.84
  -1  -1 -11   54.68    2.75
  -1  -1 -12   41.84    2.51
  -1   1 -12   45.26    2.56
  -1   1 -13   84.70    2.36
   1  -1  13   90.50    2.62
  -1   1 -13   95.57    3.93
  -1  -1 -13   97.04    3.97
   1  -1  14   19.30    1.26
  -1   1 -14   18.79    1.16
   1   1  14   18.17    1.10
  -1   1 -14   20.94    1.92
  -1  -1 -14   19.52    1.85
   1  -1  15   17.19    1.23
  -1   1 -15   16.34    1.12
   1   1  15   17.33    1.09
  -1   1 -15   17.68    1.84
  -1  -1 -15   19.30    1.93
   1  -1  16    7.37    0.82
  -1   1 -16    7.70    0.80
  -1  -1 -16    7.46    0.77
   1   1  16    8.86    0.80
  -1  -1 -16    7.67    1.29
  -1   1 -16    8.55    1.34
  -1   1 -17   52.25    2.05
  -1  -1 -17   52.15    1.99
   1  -1  17   52.03    2.22
  -1  -1 -18    2.26    0.46
  -1   1 -18    1.87    0.42
   1  -1  18    2.09    0.46
  -1   1 -19    8.02    0.79
  -1  -1 -19    9.16    0.82
   1  -1  19    8.30    0.87
  -1  -1 -20    1.32    0.33
  -1   1 -20    1.43    0.34
   1  -1  20    1.50    0.38
   1  -1  20    1.17    0.29
   1   1  20    1.19    0.25
  -1   1 -21    0.85    0.27
   1  -1  21    0.75    0.25
   1   1  21    0.46    0.23
   1  -1  21    0.62    0.24
   1  -1  22    1.69    0.32
   1   1  22    1.70    0.32
   1   1  23    0.77    0.20
   1  -1  23    0.56    0.19
   1  -2 -23    0.02    0.15
  -1   2  23   -0.12    0.14
  -1   2  22   10.24    0.66
   1   2 -22    9.84    0.77
   1  -2 -22    9.50    0.73
  -1  -2  21   11.88    0.88
   1   2 -21   11.30    0.91
   1  -2 -21   11.72    0.91
  -1   2  21   12.02    0.82
  -1  -2  20    0.09    0.21
  -1   2  20   -0.29    0.29
   1  -2 -20    0.00    0.24
   1   2 -20   -0.17    0.26
   1   2 -19    0.18    0.28
  -1   2  19    0.67    0.34
  -1  -2  19    0.10    0.21
  -1  -2  18   58.64    2.28
   1   2 -18   56.09    2.27
  -1   2  18   58.08    2.16
   1   2 -17   51.16    2.15
  -1   2  17   51.67    2.07
  -1  -2  17   52.60    2.18
  -1  -2  17   52.15    2.03
  -1   2  17   51.71    1.99
  -1   2  16   17.03    1.17
   1  -2 -16   16.85    1.82
   1   2 -16   16.38    1.79
  -1   2  16   17.93    1.17
  -1  -2  16   18.20    1.20
   1   2 -16   16.98    1.23
  -1   2  15   73.86    2.37
   1  -2 -15   73.62    3.68
   1   2 -15   75.87    3.71
  -1  -2  15   74.72    2.35
  -1   2  15   76.12    2.33
   1   2 -15   78.32    2.56
  -1   2  14   10.68    0.88
   1  -2 -14    9.63    1.29
   1   2 -14    9.14    1.25
  -1  -2  14   10.66    0.86
  -1   2  14    9.99    0.85
  -1  -2  14    9.70    0.83
   1   2 -14   10.54    0.92
   1  -2 -13    3.62    0.77
   1   2 -13    3.40    0.76
   1   2 -13    3.18    0.53
  -1  -2  13    2.98    0.45
  -1   2  13    2.76    0.44
   1  -2 -12    5.86    0.91
   1   2 -12    5.61    0.90
   1   2 -11   12.59    1.22
   1  -2 -11   12.93    1.24
   1   2 -10   82.17    2.92
   1  -2 -10   80.84    2.93
  -1  -2  10   82.07    2.67
   1  -2  -9  102.34    3.07
   1   2  -9  100.15    3.00
  -1   2   9   99.61    2.67
  -1  -2   9   96.63    2.83
   1   2  -8   59.49    2.15
   1  -2  -8   57.22    2.14
  -1   2   8   60.08    1.98
  -1  -2   8   60.46    2.21
   1  -2  -7  480.07    5.82
   1   2  -7  477.02    5.74
  -1   2   7  456.22    5.23
  -1  -2   7  461.16    5.95
   1   2  -6   14.63    0.92
   1  -2  -6   13.83    0.91
  -1   2   6   14.14    0.86
  -1  -2   6   15.17    1.05
   1  -2  -5  194.34    3.13
   1   2  -5  196.13    3.11
  -1   2   5  186.53    3.04
  -1  -2   5  196.14    3.63
   1  -2  -5  185.00    2.45
   1  -2  -4    6.64    0.54
   1   2  -4    6.86    0.54
  -1   2   4    6.33    0.52
   1   2  -3  559.02    4.52
   1  -2  -3  556.07    4.56
  -1   2   3  532.72    4.34
  -1  -2   3  535.29    4.38
  -1   2   3  551.38    4.50
   1  -2  -3  545.79    4.87
   1   2  -2 1279.79    6.65
   1  -2  -2 1289.53    6.73
  -1  -2   2 1260.33    6.56
  -1   2   2 1267.58    6.75
   1   2  -2 1290.52    6.77
   1  -2  -2 1290.03    8.01
   1  -2  -1 1616.54    7.45
   1   2  -1 1620.28    7.33
  -1  -2   1 1603.54    7.11
  -1   2   1 1622.38    7.17
   1   2  -1 1631.80    8.07
   1   2   0 3858.48   13.21
   1  -2   0 3863.12   13.37
   1   2   0 3858.31   14.74
   1  -2   0 3808.55   16.69
   1   2   0 3841.88   14.95
   1  -2   1 3717.42   13.62
   1   2   1 3748.08   13.41
   1   2   1 3744.22   15.03
   1   2   2 4881.43   17.41
   1  -2   2 4899.66   17.50
   1   2   3   83.60    1.86
   1  -2   3   85.37    1.93
   1   2   3   85.00    2.10
   1   2   3   85.05    2.07
   1   2   3   88.31    2.03
   1  -2   4  124.70    2.52
   1   2   4  126.19    2.49
   1   2   4  124.04    2.70
   1   2   4  134.95    2.67
   1  -2   4  133.09    2.97
   1   2   4  131.86    2.61
   1  -2   5 1497.06   10.15
   1   2   5 1502.54   10.04
   1   2   5 1512.12   10.54
   1  -2   5 1504.54   10.83
   1  -2   6  226.83    4.13
   1   2   6  223.35    4.02
  -1  -2  -6  227.36    3.95
  -1   2  -6  229.39    3.87
   1  -2   7   43.19    1.87
  -1  -2  -7   46.16    1.89
   1  -2   8   32.58    1.67
  -1   2  -8   36.62    1.78
  -1  -2  -8   34.38    1.79
  -1   2  -9  351.16    6.00
  -1  -2  -9  345.15    6.03
  -1   2 -10   90.67    3.31
  -1  -2 -10   88.37    3.36
  -1   2 -11   15.72    1.43
  -1  -2 -11   14.41    1.40
   1  -2  12  207.67    3.99
  -1   2 -12  214.64    5.58
  -1  -2 -12  218.33    5.68
  -1   2 -13  147.34    3.26
   1   2  13  144.13    3.15
   1  -2  13  151.14    3.52
  -1   2 -13  151.95    4.89
  -1  -2 -13  149.02    4.92
  -1  -2 -14    1.16    0.47
  -1   2 -14    0.76    0.41
  -1   2 -14    1.14    0.38
   1  -2  14    0.94    0.35
   1   2  14    0.64    0.25
   1  -2  15   15.76    1.23
  -1   2 -15   15.01    1.11
  -1   2 -15   15.26    1.70
  -1  -2 -15   15.26    1.72
   1   2  15   15.04    1.08
  -1   2 -16   63.06    2.29
   1  -2  16   63.00    2.48
   1   2  16   63.09    2.21
  -1   2 -17   27.21    1.53
  -1  -2 -17   27.41    1.42
   1  -2  17   28.43    1.68
   1   2  17   26.88    1.43
  -1  -2 -18    7.40    0.75
  -1   2 -18    7.89    0.81
   1  -2  18    8.22    0.93
   1   2  18    7.52    0.80
   1  -2  19   10.33    0.99
  -1   2 -19    9.70    0.86
   1  -2  19    9.82    0.84
   1   2  19    9.67    0.84
   1   2  19   10.70    0.86
   1  -2  20    4.37    0.63
  -1   2 -20    3.64    0.52
   1   2  20    4.02    0.50
   1  -2  20    3.59    0.52
   1   2  20    4.22    0.53
   1  -2  21    5.83    0.66
   1  -2  21    5.78    0.57
   1   2  21    5.02    0.52
   1  -2  22   -0.20    0.19
   1   2  22    0.10    0.17
   1  -2  22    0.27    0.18
   1   2  23    8.87    0.51
   1  -2  23    8.59    0.52
   1  -3 -22    0.19    0.19
  -1   3  22   -0.01    0.13
  -1  -3  22   -0.16    0.16
  -1   3  22   -0.06    0.16
  -1  -3  22   -0.04    0.14
  -1   3  21    0.05    0.19
   1  -3 -21   -0.02    0.20
  -1  -3  21   -0.13    0.20
  -1   3  20    1.54    0.37
   1   3 -20    1.12    0.34
  -1  -3  20    1.34    0.37
  -1   3  19    0.52    0.29
  -1  -3  19    0.29    0.23
   1   3 -19    0.38    0.27
  -1  -3  18    6.38    0.81
   1   3 -18    5.97    0.75
  -1   3  18    7.20    0.80
  -1  -3  17   14.81    1.22
   1   3 -17   14.87    1.19
  -1   3  17   15.39    1.16
  -1   3  16   37.06    1.62
  -1  -3  16   36.73    1.76
   1   3 -16   39.92    1.91
  -1   3  16   38.98    1.81
   1   3 -15   97.13    4.11
   1  -3 -15  100.08    4.26
  -1  -3  15  106.44    2.75
  -1   3  15  101.02    2.64
  -1  -3  15   98.13    2.87
   1   3 -15  105.61    3.07
  -1   3  15  101.81    2.90
   1   3 -14   62.07    3.19
   1  -3 -14   64.59    3.29
  -1   3  14   66.53    2.28
  -1   3  14   64.30    2.05
  -1  -3  14   69.24    2.17
   1   3 -14   68.40    2.41
  -1  -3  14   64.99    2.30
   1   3 -13   40.04    2.44
   1  -3 -13   43.80    2.59
  -1  -3  13   40.84    1.72
  -1   3  13   40.24    1.72
   1   3 -13   42.59    1.85
  -1  -3  13   40.31    1.78
  -1  -3  13   41.71    1.63
  -1   3  13   40.10    1.57
  -1   3  12    4.07    0.54
   1   3 -12    4.80    0.62
  -1  -3  12    4.24    0.55
  -1  -3  12    4.94    0.66
   1   3 -12    5.24    0.86
   1  -3 -12    4.76    0.84
  -1  -3  11   20.77    1.22
   1  -3 -11   17.47    1.47
   1   3 -11   17.76    1.46
  -1  -3  11   18.63    1.52
   1   3 -10  172.48    4.27
   1  -3 -10  178.13    4.40
  -1  -3  10  170.17    4.54
  -1   3  10  169.42    4.15
   1   3  -9  157.93    3.82
   1  -3  -9  165.65    3.96
  -1  -3   9  154.37    4.23
  -1   3   9  160.19    3.92
   1  -3  -8   24.63    1.41
   1   3  -8   24.87    1.40
  -1  -3   8   24.69    1.65
  -1   3   8   24.35    1.42
   1   3  -7   23.87    1.28
   1  -3  -7   25.52    1.33
  -1  -3   7   24.24    1.61
  -1   3   7   23.40    1.35
   1   3  -6  299.29    4.18
   1  -3  -6  310.16    4.32
   1  -3  -6  289.55    3.67
  -1  -3   6  306.61    5.52
   1   3  -6  285.95    3.37
  -1   3   6  291.56    4.64
   1   3  -5   43.46    1.45
   1  -3  -5   44.15    1.49
  -1  -3   5   45.24    2.05
   1  -3  -5   42.11    1.48
   1   3  -5   41.75    1.31
  -1   3   5   42.68    1.72
  -1   3   5   41.22    1.57
   1  -3  -4   13.06    0.75
   1   3  -4   11.25    0.69
   1  -3  -4   13.85    0.90
  -1  -3   4   12.58    1.07
   1   3  -4   11.99    0.72
  -1   3   4   12.17    0.83
   1  -3  -3  102.91    1.87
   1   3  -3  102.00    1.80
   1  -3  -3   97.23    2.48
  -1  -3   3  107.50    3.02
   1   3  -3   96.69    2.08
  -1   3   3  100.84    2.23
   1  -3  -2  412.10    3.36
   1   3  -2  416.79    3.22
   1   3  -2  402.48    4.41
   1  -3  -2  416.84    5.32
  -1  -3   2  416.19    5.86
  -1   3   2  410.92    4.40
   1   3  -2  404.27    4.50
   1  -3  -1 1550.54    6.60
   1   3  -1 1576.13   10.38
   1   3  -1 1601.08    9.66
  -1   3   1 1596.57    9.17
  -1  -3   1 1626.19   11.67
   1  -3  -1 1584.37   11.28
   1   3  -1 1526.33    9.31
   1   3   0    4.23    0.27
   1  -3   0    4.94    0.30
   1   3   0    7.01    0.66
   1   3   0   12.54    0.92
  -1   3   0    5.42    0.48
   1   3   0    9.32    0.80
   1  -3   0    8.07    0.84
  -1   3   0    4.21    0.28
  -1  -3   0    4.11    0.28
   1  -3   1 1150.63    9.63
   1   3   1 1137.72    8.74
   1   3   1 1132.91    8.33
   1  -3   2    0.09    0.15
   1   3   2    0.27    0.23
   1   3   2    0.07    0.26
   1   3   2    0.22    0.25
   1   3   2    0.14    0.28
   1   3   3  159.42    3.24
   1   3   3  167.41    3.34
   1  -3   3  172.24    3.80
  -1  -3  -3  150.42    3.17
  -1   3  -3  150.09    2.32
  -1  -3  -3  156.34    2.41
   1   3   4  457.52    5.78
   1   3   4  448.03    5.80
   1  -3   4  480.43    6.60
  -1  -3  -4  418.66    5.17
  -1   3  -4  438.77    4.45
  -1  -3  -4  411.56    4.40
   1   3   5  103.26    2.93
   1   3   5  105.81    2.83
   1  -3   5  105.66    3.19
  -1  -3  -5   96.71    2.37
  -1  -3  -5   98.37    2.33
  -1   3  -5  103.35    2.35
   1   3   6   36.63    1.82
   1   3   6   37.36    1.74
   1  -3   6   36.62    1.93
  -1  -3  -6   34.69    1.33
  -1   3  -6   35.87    1.53
  -1  -3  -6   35.80    1.59
   1   3   7   32.42    1.79
   1   3   7   34.98    1.75
   1  -3   7   33.09    1.89
  -1   3  -7   34.58    1.66
  -1  -3  -7   35.43    1.73
   1  -3   8    0.06    0.24
  -1   3  -8    0.01    0.18
  -1  -3  -8    0.17    0.24
   1  -3   9  167.88    4.49
  -1   3  -9  177.71    4.26
  -1  -3  -9  177.00    4.36
   1  -3  10   26.93    1.86
  -1   3 -10   30.31    1.85
   1  -3  11   59.04    2.12
   1  -3  11   59.10    2.08
  -1   3 -11   57.39    2.01
   1  -3  11   59.45    2.08
   1   3  11   57.34    1.95
   1  -3  11   57.23    2.74
  -1  -3 -11   62.19    2.87
  -1   3 -11   63.42    2.83
  -1   3 -12    1.01    0.43
  -1  -3 -12    1.28    0.49
   1  -3  12    1.44    0.37
   1   3  12    1.48    0.34
   1  -3  12    1.01    0.32
  -1   3 -12    1.27    0.37
  -1  -3 -13    0.35    0.31
  -1   3 -13   -0.34    0.37
   1  -3  13   -0.04    0.26
   1  -3  13   -0.01    0.23
  -1   3 -13    0.04    0.24
   1   3  13   -0.13    0.34
  -1   3 -14   64.25    2.33
   1  -3  14   71.43    2.60
  -1   3 -14   65.68    3.32
  -1  -3 -14   64.30    3.36
   1   3  14   64.77    2.28
   1  -3  15   95.87    3.09
  -1   3 -15   95.22    2.87
   1   3  15   90.50    2.75
   1  -3  16   51.67    2.30
  -1   3 -16   49.08    2.09
   1   3  16   52.51    2.10
  -1   3 -17    0.19    0.28
   1  -3  17   -0.46    0.43
   1   3  17    0.73    0.37
   1   3  17    0.35    0.31
   1  -3  18    7.98    0.90
   1   3  18    6.98    0.69
   1  -3  18    6.19    0.70
   1   3  18    7.58    0.78
   1  -3  19    1.08    0.36
   1   3  19    1.05    0.33
   1  -3  19    0.88    0.33
   1   3  19    0.82    0.30
   1  -3  20   16.40    1.15
   1   3  20   14.24    0.83
   1  -3  20   14.30    0.88
   1   3  20   15.54    0.98
   1  -3  21    0.91    0.32
   1  -3  21    1.01    0.25
   1   3  21    0.85    0.23
   1   3  21    0.35    0.18
   1  -3  22    0.24    0.15
  -1   4  22    1.90    0.28
  -1  -4  22    1.94    0.30
   1  -4 -21   -0.05    0.15
  -1  -4  21   -0.25    0.20
  -1   4  20    0.18    0.21
  -1  -4  20    0.28    0.24
  -1   4  19    5.11    0.59
  -1  -4  19    5.45    0.70
  -1   4  18    1.11    0.39
  -1  -4  18    0.76    0.39
   1   4 -17   10.05    1.04
  -1   4  17   10.16    0.98
  -1  -4  17   10.08    1.03
  -1   4  16    7.49    0.88
   1   4 -16    8.45    0.95
  -1  -4  16    7.51    0.84
  -1  -4  16    7.71    0.80
  -1   4  15  134.93    3.41
  -1  -4  15  132.92    3.49
   1   4 -15  130.95    3.48
  -1  -4  15  127.24    3.28
  -1   4  14   26.36    1.51
   1   4 -14   23.93    1.51
  -1  -4  14   24.44    1.52
  -1  -4  14   23.51    1.44
  -1   4  13  167.29    3.67
  -1  -4  13  165.10    3.75
   1   4 -13  162.40    3.80
  -1  -4  13  165.00    3.87
  -1  -4  12   49.25    2.12
  -1   4  12   49.92    1.95
   1   4 -12   50.76    2.06
  -1  -4  12   49.67    2.08
  -1  -4  12   48.69    2.86
  -1  -4  11   37.96    2.52
  -1  -4  11   40.06    1.82
  -1   4  11   41.71    1.73
   1   4 -11   41.12    1.79
  -1  -4  11   38.55    1.80
  -1   4  11   39.78    2.31
  -1  -4  10  152.90    4.93
  -1   4  10  152.36    3.02
  -1  -4  10  149.55    3.46
  -1   4  10  155.76    3.24
  -1   4  10  149.29    4.44
   1   4 -10  160.33    3.42
  -1  -4   9    7.51    1.11
  -1   4   9    7.52    0.67
  -1   4   9    7.45    0.98
  -1  -4   8  563.47    9.16
  -1   4   8  537.48    7.77
  -1  -4   7   29.80    2.06
  -1   4   7   28.98    1.74
  -1   4   6  370.40    6.10
  -1   4   6  384.07    5.66
  -1  -4   5    6.66    0.95
   1   4  -5    6.42    0.59
   1  -4  -5    7.61    0.79
  -1   4   5    7.58    0.87
  -1   4   5    6.87    0.74
  -1  -4   4  103.82    3.54
   1   4  -4   94.67    2.27
   1  -4  -4   92.89    2.80
  -1   4   4   99.76    2.68
   1   4  -4   94.77    2.48
  -1   4   4   96.92    2.95
   1   4  -3    2.64    0.41
  -1  -4   3    2.28    0.58
  -1   4   3    2.42    0.44
   1  -4  -3    2.17    0.48
   1  -4  -2   50.90    2.23
   1   4  -2   53.93    1.83
  -1  -4   2   52.16    2.43
   1   4  -2   48.61    2.05
   1   4  -2   51.04    1.88
  -1   4   2   50.97    1.83
  -1  -4   1  106.43    3.41
   1  -4  -1  100.94    3.20
   1   4  -1  106.37    2.78
  -1   4   1  104.53    2.59
   1   4  -1  105.28    2.97
  -1  -4   0    0.34    0.33
   1   4   0    1.40    0.39
   1  -4   0    1.65    0.55
   1   4   0   -0.07    0.31
  -1   4   0   -0.46    0.43
   1  -4   1  990.55   10.49
   1   4   1  997.09    9.37
  -1   4  -1  979.37    8.33
   1   4   1  986.88    9.02
   1  -4   2   92.06    3.19
  -1  -4  -2   85.92    2.89
  -1   4  -2   89.23    2.48
   1   4   2   89.83    2.75
   1   4   2   95.97    2.90
   1  -4   3  727.06    9.32
   1   4   3  714.19    8.12
   1   4   3  717.50    8.06
   1  -4   4    6.87    0.96
  -1  -4  -4    6.52    0.79
   1   4   4    7.21    0.86
   1   4   4    5.33    0.76
  -1  -4  -5   11.56    1.00
   1  -4   5   13.19    1.33
   1   4   5   12.71    1.11
   1   4   5   13.32    1.20
   1  -4   6   83.23    3.35
   1   4   6   79.42    2.99
   1   4   6   85.39    2.97
   1  -4   7   76.90    3.29
   1   4   7   77.09    3.05
   1   4   7   76.74    2.91
   1  -4   8   30.19    2.12
   1   4   8   33.92    2.11
   1   4   8   30.20    1.91
   1  -4   9    1.07    0.32
   1   4   9    0.64    0.24
   1   4   9    0.98    0.27
   1  -4   9    0.92    0.39
   1  -4   9    0.73    0.27
   1  -4  10    0.73    0.25
   1   4  10    0.88    0.24
   1   4  10    0.64    0.25
   1  -4  10    0.85    0.42
   1  -4  10    1.43    0.35
   1  -4  11   -0.26    0.40
   1  -4  11    0.08    0.23
   1   4  11   -0.19    0.33
   1  -4  11   -0.14    0.28
   1  -4  11   -0.11    0.34
   1  -4  12    0.00    0.27
   1  -4  12    0.31    0.23
   1  -4  12    0.52    0.28
   1   4  12    0.24    0.33
   1  -4  13    2.68    0.48
   1  -4  13    2.16    0.47
   1   4  13    2.36    0.45
   1  -4  13    2.45    0.53
   1  -4  14   46.92    1.92
   1   4  14   47.65    2.02
   1  -4  14   47.23    2.16
   1   4  15    5.61    0.75
   1  -4  15    5.52    0.81
   1   4  16   17.57    1.24
   1  -4  16   17.04    1.32
   1   4  17   -0.18    0.32
   1  -4  17   -0.35    0.44
   1   4  18    2.60    0.49
   1  -4  18    2.66    0.52
   1   4  19    1.61    0.40
   1  -4  19    2.14    0.48
   1   4  20    1.05    0.28
   1  -4  20    1.04    0.33
   1   4  21    2.13    0.31
   1  -4  21    3.23    0.44
  -1   5  21    0.99    0.23
  -1  -5  21    1.39    0.27
  -1   5  20   15.82    0.88
  -1  -5  20   16.38    0.98
  -1   5  19    5.36    0.58
  -1  -5  19    5.65    0.66
  -1   5  18    5.79    0.62
  -1  -5  18    5.90    0.73
  -1   5  17    0.00    0.30
  -1  -5  17    0.73    0.35
  -1  -5  17    0.61    0.41
  -1  -5  16  136.90    3.35
  -1  -5  16  141.33    3.57
  -1  -5  16  141.70    3.77
  -1   5  15   82.07    2.65
  -1  -5  15   79.53    2.76
  -1  -5  15   72.72    2.56
  -1   5  14   35.29    1.74
  -1  -5  14   31.91    1.79
  -1  -5  14   30.81    1.71
  -1   5  13   43.95    1.94
  -1  -5  13   43.19    2.05
  -1  -5  13   44.06    2.09
  -1  -5  12   94.54    4.43
  -1   5  12  101.65    2.87
  -1  -5  12  101.46    3.10
  -1  -5  12   99.24    3.12
  -1  -5  11    1.29    0.45
  -1   5  11    0.84    0.54
  -1  -5  11    0.97    0.59
  -1   5  11    1.59    0.48
  -1  -5  11    1.02    0.47
  -1  -5  10  182.44    6.04
  -1  -5  10  189.51    4.07
  -1   5  10  186.24    3.57
  -1   5  10  185.67    3.72
  -1  -5  10  179.08    4.01
  -1   5   9    0.57    0.30
  -1  -5   9    0.97    0.42
  -1   5   9    1.06    0.35
  -1  -5   9    0.78    0.37
  -1  -5   9    0.78    0.50
  -1   5   9    0.40    0.34
  -1   5   9    1.30    0.39
  -1  -5   8    0.27    0.29
  -1   5   8    1.13    0.38
  -1  -5   8    0.59    0.52
  -1   5   8    0.75    0.48
  -1   5   8    0.41    0.37
  -1   5   8    0.54    0.31
  -1  -5   7  258.73    4.40
  -1   5   7  267.40    3.99
  -1  -5   7  270.66    7.01
  -1   5   7  267.37    3.99
  -1   5   6  150.48    2.90
  -1   5   6  147.24    3.90
  -1   5   6  144.16    4.29
  -1   5   5    0.25    0.30
  -1  -5   5    0.41    0.44
   1   5  -5    0.50    0.32
  -1   5   5    0.37    0.42
   1  -5  -4   53.55    2.46
  -1  -5   4   56.68    3.01
   1   5  -4   53.94    2.56
   1   5  -4   49.72    2.12
  -1   5   4   52.73    2.53
  -1   5   4   55.72    2.30
  -1   5   3    0.53    0.35
  -1  -5   3    1.41    0.57
   1  -5  -3    1.38    0.50
   1   5  -3    0.95    0.36
   1   5  -3    1.18    0.38
  -1   5   3    1.63    0.53
   1  -5  -2   77.41    3.14
  -1  -5   2   78.10    3.44
   1   5  -2   73.23    2.63
  -1   5   2   78.95    2.64
   1   5  -2   76.15    2.97
   1  -5  -1   14.02    1.40
  -1  -5   1   12.73    1.39
   1   5  -1   11.47    1.10
   1   5  -1   12.90    1.21
  -1   5   1   11.72    1.02
   1  -5   0   66.01    3.02
  -1  -5   0   64.79    3.03
  -1   5   0   66.83    2.42
   1   5   0   67.09    2.71
   1   5   0   61.49    2.50
   1  -5   1  324.08    6.87
  -1  -5  -1  312.34    6.49
  -1   5  -1  325.70    5.36
   1   5   1  312.28    5.80
  -1  -5  -2   73.97    3.10
   1  -5   2   78.03    3.43
   1   5   2   79.26    2.96
   1   5   2   74.23    2.84
  -1   5  -2   75.57    2.61
   1  -5   3  225.87    5.95
  -1  -5  -3  220.79    5.30
  -1   5  -3  227.61    4.64
   1   5   3  237.40    5.17
   1   5   3  218.59    5.02
  -1  -5  -4   13.79    1.28
   1  -5   4   16.11    1.63
  -1   5  -4   14.48    1.20
   1   5   4   14.87    1.34
   1   5   4   13.06    1.27
   1  -5   5   21.58    1.94
   1   5   5   20.32    1.67
   1   5   5   22.95    1.69
   1  -5   6   13.68    1.00
   1  -5   6   14.11    1.04
   1   5   6   15.32    0.97
   1  -5   6   14.90    1.63
   1   5   6   14.24    1.44
   1   5   6   15.67    1.47
   1  -5   7    0.72    0.29
  -1   5  -7    1.50    0.34
   1  -5   7    1.24    0.36
   1   5   7    1.55    0.39
   1   5   7    0.81    0.24
   1   5   7    1.09    0.49
   1  -5   7    0.95    0.44
   1   5   7    1.33    0.36
   1  -5   8    0.44    0.23
   1  -5   8    0.87    0.31
   1   5   8    1.11    0.35
   1   5   8    0.41    0.23
   1   5   8    1.37    0.51
   1   5   8    1.02    0.41
   1  -5   8    0.62    0.44
   1   5   8    0.67    0.28
   1  -5   9   -0.21    0.28
   1  -5   9    0.51    0.26
   1   5   9    0.29    0.27
   1   5   9    0.33    0.29
   1   5   9   -0.22    0.35
   1  -5   9    0.31    0.36
   1   5   9   -0.06    0.23
   1  -5  10   42.50    1.99
   1  -5  10   39.65    2.83
   1  -5  10   45.40    2.06
   1   5  10   46.51    1.90
   1  -5  10   42.47    1.96
   1  -5  11   -0.14    0.32
   1  -5  11    0.58    0.31
   1  -5  11    0.56    0.35
   1  -5  11    0.38    0.32
   1   5  11    0.78    0.36
   1  -5  12   19.31    1.23
   1  -5  12   18.57    1.29
   1  -5  12   20.54    1.44
   1  -5  12   19.47    1.39
   1   5  12   20.43    1.31
   1  -5  13    8.34    0.87
   1  -5  13    7.28    0.86
   1  -5  13    9.01    0.96
   1   5  13    8.73    0.89
   1  -5  14    2.33    0.53
   1   5  14    1.30    0.32
   1  -5  14    1.28    0.39
   1  -5  15    1.65    0.48
   1   5  15    1.69    0.43
   1  -5  15    1.83    0.42
   1   5  16   18.53    1.22
   1  -5  16   20.10    1.38
   1   5  17   15.39    1.10
   1  -5  17   16.21    1.20
  -1   5 -18    6.77    0.57
   1   5  18    7.78    0.75
   1  -5  18    7.60    0.81
   1   5  19    3.72    0.46
   1  -5  19    4.14    0.54
   1   5  20   -0.41    0.25
   1  -5  20    0.10    0.18
  -1   6  19   -0.09    0.17
  -1  -6  19   -0.15    0.19
  -1   6  18    0.17    0.20
  -1  -6  18    0.10    0.18
  -1  -6  17    4.08    0.47
  -1  -6  17    4.35    0.60
  -1   6  17    5.44    0.58
  -1  -6  16   -0.16    0.26
  -1   6  16    0.56    0.30
  -1  -6  16    0.41    0.26
  -1  -6  16   -0.09    0.32
  -1  -6  15    2.13    0.50
  -1  -6  15    2.84    0.57
  -1   6  15    2.53    0.49
  -1  -6  15    1.50    0.48
  -1   6  14   28.78    1.49
  -1  -6  14   28.14    1.64
  -1  -6  14   26.73    1.57
  -1   6  13    8.04    0.82
  -1  -6  13    8.78    0.97
  -1  -6  13    7.86    0.91
  -1   6  12    2.26    0.48
  -1  -6  12    2.50    0.59
  -1  -6  12    2.11    0.58
  -1   6  11   43.94    1.86
  -1  -6  11   47.21    2.18
  -1  -6  11   41.49    2.09
  -1   6  10    9.00    0.85
   1   6 -10    9.87    0.80
  -1   6  10   10.05    0.91
  -1  -6  10    8.48    0.95
  -1  -6   9   66.77    2.55
  -1  -6   9   68.40    4.02
  -1   6   9   68.48    2.25
  -1  -6   9   64.00    2.46
   1   6  -9   61.76    1.89
  -1   6   9   67.62    2.22
  -1   6   9   69.49    2.22
  -1  -6   8   61.27    2.37
  -1  -6   8   61.81    3.79
  -1   6   8   60.36    2.09
  -1  -6   8   58.62    2.24
   1   6  -8   54.37    1.76
  -1   6   8   57.78    2.00
  -1   6   8   58.14    2.03
   1   6  -8   54.36    3.04
  -1   6   8   51.83    2.97
  -1  -6   7   12.13    1.06
  -1  -6   7   12.15    1.67
  -1   6   7   13.15    0.98
  -1  -6   7   10.76    1.06
   1   6  -7   12.78    0.93
  -1   6   7   13.11    0.99
   1   6  -7   10.75    1.40
  -1   6   7   11.25    1.41
  -1  -6   6   77.65    2.57
  -1  -6   6   80.49    4.19
  -1   6   6   73.03    2.24
   1   6  -6   71.21    3.35
  -1   6   6   67.55    3.28
   1   6  -6   71.34    1.99
  -1   6   6   78.04    2.30
  -1  -6   6   68.40    2.33
  -1   6   5    3.45    0.52
  -1  -6   5    4.19    1.03
   1   6  -5    2.89    0.73
  -1   6   5    3.30    0.73
   1   6  -5    4.18    0.55
  -1   6   5    3.35    0.49
  -1  -6   5    3.56    0.55
  -1   6   4    2.87    0.46
  -1   6   4    2.69    0.46
   1   6  -4    2.06    0.40
   1   6  -4    2.10    0.41
  -1   6   4    2.39    0.57
   1   6  -4    2.77    0.78
  -1   6   4    2.52    0.69
  -1  -6   4    2.43    0.80
   1   6  -4    2.25    0.55
  -1   6   3   53.48    2.83
  -1   6   3   57.45    2.58
   1   6  -3   55.17    2.84
   1   6  -3   48.86    2.43
  -1   6   3   56.08    1.88
  -1   6   3   57.54    1.92
   1   6  -3   54.48    1.80
  -1  -6   3   55.61    3.38
   1  -6  -3   53.24    2.89
  -1   6   3   56.46    1.88
   1   6  -3   50.82    1.66
  -1   6   2    9.78    1.22
   1   6  -2    9.55    1.21
  -1   6   2    9.14    1.05
   1   6  -2    8.62    1.07
  -1   6   2   10.00    0.79
  -1   6   2    9.64    0.81
   1   6  -2    9.48    0.77
  -1   6   2    9.03    0.79
   1   6  -2    9.05    0.72
   1  -6  -2    8.47    1.22
  -1  -6   2    8.95    1.34
  -1  -6   1    7.73    1.21
   1  -6  -1    7.02    1.12
   1   6  -1    6.80    0.69
   1   6  -1    7.46    0.71
  -1   6   1    7.15    0.67
  -1   6   1    7.72    0.74
  -1   6   1    7.53    0.70
   1   6  -1    6.98    0.64
  -1   6   1    6.40    0.85
  -1   6   1    7.92    1.12
   1   6  -1    6.96    1.01
   1   6  -1    5.88    0.90
   1   6   0    3.33    0.51
  -1   6   0    2.17    0.38
   1   6   0    2.67    0.45
  -1   6   0    2.84    0.47
  -1   6   0    2.59    0.45
  -1   6   0    2.09    0.52
   1   6   0    2.43    0.62
   1  -6   0    1.88    0.62
  -1  -6   0    2.34    0.66
   1   6   0    2.13    0.57
   1   6   0    2.80    0.47
   1   6   1    0.53    0.27
  -1   6  -1    1.08    0.32
   1   6   1    0.79    0.33
   1   6   1    1.17    0.36
   1  -6   1    0.12    0.30
  -1  -6  -1    0.27    0.33
   1   6   1    0.57    0.43
   1   6   1    0.32    0.30
   1  -6   2    0.03    0.18
   1   6   2    0.17    0.32
   1  -6   2    0.24    0.32
  -1  -6  -2    0.21    0.44
   1   6   2    0.14    0.25
   1   6   2    0.20    0.27
  -1   6  -2    0.17    0.22
   1   6   2    0.95    0.32
   1   6   2    0.26    0.30
   1   6   3    9.93    1.22
   1   6   3    8.52    1.12
   1   6   3    9.04    0.82
   1  -6   3    8.94    0.84
   1   6   3    9.35    0.83
  -1  -6  -3    8.53    1.18
   1  -6   3    8.66    1.32
  -1   6  -3    8.62    0.74
   1   6   3    8.95    0.74
   1   6   4    5.90    0.61
  -1   6  -4    6.75    0.67
   1  -6   4    6.51    0.71
   1  -6   4    6.46    0.76
   1   6   4    6.90    0.76
   1   6   4    7.02    0.73
   1  -6   4    6.97    1.24
   1   6   4    6.16    1.02
   1   6   4    7.07    1.07
   1   6   5   25.55    1.30
   1   6   5   21.39    0.94
  -1   6  -5   23.29    1.21
   1   6   5   21.71    1.11
   1  -6   5   23.96    1.39
   1  -6   5   24.45    1.46
   1   6   5   24.62    1.34
   1  -6   5   20.96    2.17
   1   6   5   24.95    1.97
   1   6   5   21.55    1.95
   1  -6   6    0.21    0.24
  -1   6  -6    0.41    0.28
   1  -6   6    0.10    0.24
   1   6   6    0.00    0.24
   1   6   6    0.36    0.31
   1   6   6   -0.07    0.28
   1   6   6    0.18    0.44
   1  -6   6    0.14    0.41
   1   6   6    0.15    0.36
   1   6   7    4.48    0.93
   1   6   7    4.29    0.89
   1  -6   7    4.68    1.09
   1  -6   7    4.55    0.67
   1   6   7    4.65    0.52
   1   6   7    5.33    0.69
   1   6   7    3.85    0.55
  -1   6  -7    4.99    0.59
   1  -6   8    0.93    0.35
  -1   6  -8    0.35    0.28
   1  -6   8    0.37    0.30
   1   6   8    0.35    0.27
   1   6   8    0.95    0.40
   1   6   8    0.88    0.39
   1   6   8    0.12    0.44
   1  -6   8    0.43    0.51
   1   6   8    0.67    0.36
  -1   6  -9   69.42    2.14
   1  -6   9   69.52    2.50
   1  -6   9   70.90    2.65
   1   6   9   71.47    2.41
   1   6   9   75.46    2.45
   1  -6   9   70.94    4.05
   1  -6  10   36.01    1.92
   1  -6  10   35.10    1.87
   1  -6  10   33.33    1.77
  -1   6 -10   33.72    1.51
   1   6  10   35.70    1.72
   1  -6  11   21.81    1.39
   1  -6  11   25.57    1.64
   1  -6  11   23.14    1.49
  -1   6 -11   22.27    1.21
   1  -6  11   24.23    1.49
   1   6  11   26.12    1.48
   1  -6  12   67.96    2.35
   1  -6  12   73.79    2.72
   1  -6  12   70.98    2.56
   1  -6  12   71.16    2.57
  -1   6 -12   67.13    2.04
   1   6  12   71.26    2.42
   1  -6  13    8.14    0.88
   1  -6  13    7.10    0.75
   1  -6  13    8.04    0.93
  -1   6 -13    6.96    0.68
   1   6  13    8.72    0.87
  -1   6 -14    3.67    0.47
   1  -6  14    4.77    0.68
   1   6  14    4.23    0.62
   1  -6  14    3.75    0.61
  -1   6 -15   37.60    1.39
   1  -6  15   45.18    1.95
   1   6  15   47.11    1.84
   1  -6  15   40.89    1.73
   1  -6  16    4.26    0.61
   1   6  16    4.55    0.64
   1  -6  16    3.37    0.49
   1  -6  17    6.20    0.70
   1   6  17    5.26    0.61
   1  -6  18   40.47    1.55
   1   6  18   39.94    1.38
   1  -6  19    1.91    0.35
   1   6  19    1.64    0.27
  -1  -7  17    9.11    0.70
  -1   7  17   10.22    0.62
  -1  -7  16    1.02    0.29
  -1   7  16    1.04    0.27
  -1  -7  16    0.86    0.25
  -1  -7  15    0.62    0.28
  -1  -7  15    0.38    0.25
  -1   7  15    0.54    0.24
  -1  -7  15    0.46    0.23
  -1  -7  14    1.05    0.36
  -1  -7  14    1.31    0.37
  -1   7  14    0.88    0.27
  -1  -7  14    0.75    0.28
  -1  -7  13    0.49    0.29
  -1  -7  13    0.49    0.32
   1   7 -13   -0.11    0.24
  -1  -7  13    0.19    0.26
  -1   7  13    0.50    0.27
   1   7 -12   -0.10    0.24
  -1   7  12    0.27    0.24
  -1  -7  12   -0.11    0.30
  -1  -7  12   -0.45    0.33
   1   7 -11    3.12    0.45
  -1   7  11    3.75    0.54
  -1  -7  11    4.50    0.69
  -1  -7  11    4.98    0.77
   1   7 -10    2.85    0.47
  -1   7  10    3.99    0.53
  -1  -7  10    3.67    0.70
  -1  -7  10    3.62    0.64
   1   7  -9   10.28    0.85
  -1   7   9   11.50    0.93
  -1  -7   9   10.99    1.06
  -1  -7   9   12.50    1.14
  -1   7   8    5.15    0.66
   1   7  -8    5.36    0.61
  -1  -7   8    6.17    0.80
   1   7  -8    6.13    0.63
  -1   7   8    6.53    0.72
   1   7  -7    8.21    0.79
  -1   7   7    9.66    0.88
  -1  -7   7    8.80    0.95
   1   7  -7    8.40    0.71
  -1   7   7    8.73    0.80
  -1   7   6    0.11    0.28
   1   7  -6   -0.09    0.24
  -1  -7   6   -0.15    0.23
   1   7  -6   -0.06    0.28
  -1   7   6    0.25    0.23
  -1   7   5    0.81    0.33
   1   7  -5    0.83    0.30
  -1  -7   5    1.50    0.41
   1   7  -5    1.07    0.36
  -1   7   5    1.02    0.37
   1   7  -4    1.97    0.42
   1   7  -4    1.49    0.42
  -1   7   4    1.83    0.44
   1   7  -4    2.15    0.49
  -1  -7   4    1.44    0.40
  -1   7   4    2.21    0.46
   1   7  -3   57.85    3.12
  -1   7   3   53.79    3.15
  -1   7   3   61.27    2.14
   1   7  -3   58.13    2.14
   1   7  -3   58.82    2.05
  -1  -7   3   59.69    3.80
  -1   7   3   60.39    2.02
   1   7  -3   57.38    1.86
  -1   7   2   10.18    1.38
   1   7  -2    8.67    1.28
   1   7  -2    7.17    1.10
   1   7  -2   10.58    0.90
  -1   7   2   11.59    0.97
   1   7  -2    8.99    0.88
  -1  -7   2    9.07    1.48
  -1   7   2    8.88    0.85
   1   7  -2   10.46    0.89
   1   7  -1    0.27    0.40
  -1  -7   1    0.33    0.43
   1  -7  -1    0.75    0.48
   1   7  -1    1.02    0.46
  -1   7   1    0.50    0.39
   1   7  -1    0.85    0.36
   1   7  -1    0.46    0.31
  -1   7   1    0.99    0.36
  -1   7   1    1.03    0.39
   1   7  -1    1.05    0.44
  -1   7   1    0.89    0.32
  -1   7   0   14.33    1.03
  -1   7   0   13.28    1.53
   1   7   0   11.60    1.39
   1   7   0   11.97    1.41
  -1   7   0   13.83    1.00
   1  -7   0   14.25    1.08
   1   7   0   14.17    1.06
   1   7   0   15.29    1.08
  -1   7   0   15.35    1.08
  -1  -7   0   12.32    1.66
   1  -7   0   12.69    1.64
   1   7   0   13.12    0.94
   1   7   1    6.35    1.08
  -1   7  -1    7.64    1.18
   1  -7   1    6.59    1.22
  -1  -7  -1    7.52    1.26
   1   7   1    5.07    0.96
  -1   7  -1    6.01    0.66
  -1   7  -1    6.52    0.72
   1   7   1    7.93    0.79
   1  -7   1    6.46    0.76
  -1   7  -1    5.51    0.66
   1   7   1    6.14    0.68
   1   7   1    6.37    0.72
   1   7   2    0.84    0.49
   1  -7   2    0.72    0.47
  -1   7  -2    1.16    0.55
   1   7   2    1.64    0.59
   1   7   2    0.25    0.30
  -1   7  -2    0.96    0.29
   1   7   2    1.52    0.41
  -1   7  -2    0.79    0.33
   1  -7   2    1.02    0.32
  -1   7  -2    0.88    0.30
   1   7   2    0.91    0.33
   1  -7   2    0.85    0.29
  -1   7  -3    2.41    0.46
   1   7   3    3.03    0.53
   1   7   3    2.68    0.49
  -1   7  -3    2.17    0.41
  -1   7  -3    2.48    0.46
   1   7   3    1.61    0.59
   1  -7   3    2.29    0.75
   1   7   3    2.51    0.75
  -1   7  -3    2.32    0.69
   1  -7   3    2.26    0.48
   1  -7   3    2.41    0.47
   1  -7   4    2.68    0.55
   1  -7   4    2.76    0.53
  -1   7  -4    1.77    0.38
   1   7   4    3.19    0.55
  -1   7  -5    0.33    0.25
   1  -7   5    0.54    0.34
  -1   7  -5    0.69    0.30
   1   7   5    0.38    0.26
   1  -7   5    0.74    0.40
   1   7   6   11.79    1.01
   1  -7   6   10.72    1.03
  -1   7  -6    8.20    0.75
   1  -7   6   10.48    1.05
   1   7   7    1.87    0.48
   1  -7   7    1.52    0.51
  -1   7  -7    0.78    0.26
   1   7   7    1.02    0.35
   1  -7   7    1.42    0.44
   1  -7   8   59.91    2.43
   1   7   8   62.84    2.24
   1  -7   8   57.74    2.38
   1   7   8   56.60    2.02
   1  -7   9    2.66    0.65
   1   7   9    2.47    0.55
   1  -7   9    3.67    0.75
   1  -7   9    2.70    0.64
  -1   7  -9    1.98    0.49
   1  -7  10  141.62    3.55
   1   7  10  137.19    3.19
   1  -7  10  149.76    3.79
   1  -7  10  144.78    3.78
  -1   7 -11    1.49    0.39
   1  -7  11    1.60    0.47
   1   7  11    1.26    0.41
   1  -7  11    1.72    0.53
   1  -7  11    1.82    0.61
   1  -7  11    1.39    0.41
   1  -7  12   11.66    0.95
   1   7  12   10.50    0.88
   1  -7  12   12.87    1.07
  -1   7 -12    9.41    0.70
   1  -7  12   11.48    0.95
   1  -7  13    2.82    0.47
   1   7  13    1.85    0.38
   1  -7  13    3.06    0.54
   1  -7  13    2.36    0.47
   1   7  14    0.01    0.28
   1  -7  14    0.01    0.21
   1  -7  14    0.09    0.20
   1   7  15    4.92    0.54
   1  -7  15    5.49    0.60
   1  -7  15    6.63    0.66
   1  -7  16    7.79    0.64
   1   7  16    6.92    0.58
   1   7  17    0.07    0.16
  -1   7 -17    0.79    0.22
   1   8 -15    0.09    0.15
  -1  -8  15    0.49    0.18
   1   8 -14    6.19    0.51
  -1  -8  14    6.36    0.54
  -1  -8  13    1.73    0.31
  -1  -8  13    2.01    0.40
  -1  -8  13    1.98    0.40
  -1  -8  13    1.41    0.31
  -1  -8  12    0.79    0.27
  -1  -8  12    0.88    0.32
  -1  -8  12    1.01    0.33
  -1  -8  12    0.37    0.22
   1   8 -12    0.44    0.27
   1   8 -12    0.90    0.23
  -1  -8  11    3.06    0.46
   1   8 -11    2.99    0.44
   1   8 -11    2.83    0.38
  -1  -8  11    4.31    0.62
   1   8 -10   -0.13    0.21
   1   8 -10   -0.33    0.30
  -1  -8  10   -0.26    0.30
   1   8  -9    8.16    0.69
   1   8  -9    8.88    0.79
  -1  -8   9    9.08    0.86
  -1  -8   9    9.67    0.96
   1   8  -8    2.95    0.47
  -1   8   8    2.94    0.49
   1   8  -8    2.95    0.54
  -1  -8   8    2.13    0.41
  -1  -8   8    3.23    0.60
   1   8  -7   13.86    1.01
  -1   8   7   13.27    0.98
   1   8  -7   13.96    0.94
  -1  -8   7   13.46    1.06
  -1  -8   7   13.96    1.17
  -1   8   6    5.58    0.64
  -1   8   6    5.79    0.68
   1   8  -6    5.80    0.65
   1   8  -6    5.62    0.72
   1   8  -6    4.76    0.55
  -1  -8   6    4.92    0.66
  -1  -8   6    6.37    0.81
  -1  -8   5    0.02    0.25
   1   8  -5    0.57    0.35
  -1   8   5    0.14    0.25
   1   8  -5    0.08    0.25
   1   8  -5   -0.43    0.31
  -1   8   5    0.23    0.32
  -1  -8   4   24.73    1.52
   1   8  -4   25.91    1.21
  -1   8   4   23.79    1.26
  -1   8   4   25.07    1.38
   1   8  -4   24.41    1.31
   1   8  -4   24.50    1.39
  -1  -8   3   27.40    1.55
  -1   8   3   30.17    1.51
   1   8  -3   31.42    1.57
   1   8  -3   29.22    1.45
   1   8  -3   29.41    1.31
  -1   8   3   25.90    1.35
  -1  -8   2    5.45    0.74
   1   8  -2    4.14    0.65
  -1   8   2    5.22    0.72
   1   8  -2    5.05    0.69
   1  -8  -2    4.87    0.67
   1   8  -2    4.87    0.66
  -1   8   2    4.48    0.62
  -1   8   1    3.36    0.57
   1   8  -1    1.97    0.47
   1   8  -1    2.25    0.50
   1   8  -1    1.74    0.42
  -1   8   1    2.51    0.49
   1  -8  -1    2.04    0.46
  -1   8   0    8.09    0.83
   1   8   0    8.01    0.82
   1  -8   0    6.43    0.78
   1   8   0    7.55    0.81
  -1   8   0    6.64    0.67
   1   8   1   14.97    1.13
  -1   8  -1   12.62    0.96
   1  -8   1   15.18    1.13
  -1   8  -1   12.85    0.93
  -1   8  -1   16.02    1.14
   1   8   1   15.70    1.10
   1  -8   2    0.70    0.33
  -1   8  -2    0.32    0.25
  -1   8  -2    1.09    0.39
  -1   8  -2    0.50    0.29
   1   8   2    1.09    0.40
   1  -8   3   17.06    1.16
  -1   8  -3   16.57    1.06
   1  -8   3   19.39    1.32
  -1   8  -3   15.03    0.99
  -1   8  -3   19.30    1.22
   1   8   3   19.62    1.22
   1  -8   4    4.13    0.61
   1   8   4    5.03    0.67
  -1   8  -4    3.56    0.52
  -1   8  -4    5.02    0.66
   1  -8   4    4.71    0.68
  -1   8  -4    3.28    0.49
   1  -8   5    4.59    0.64
   1   8   5    5.47    0.70
  -1   8  -5    4.86    0.66
  -1   8  -5    3.66    0.53
   1  -8   5    5.49    0.73
   1  -8   5    6.43    0.83
  -1   8  -5    3.51    0.50
   1  -8   6    5.66    0.73
   1   8   6    6.38    0.73
  -1   8  -6    4.90    0.56
  -1   8  -6    6.44    0.72
   1  -8   6    7.19    0.83
   1  -8   6    7.04    0.87
  -1   8  -6    4.74    0.55
   1  -8   7    0.74    0.32
  -1   8  -7    0.90    0.38
   1   8   7    1.12    0.40
  -1   8  -7    0.63    0.30
   1  -8   7    1.18    0.44
   1  -8   7    0.88    0.41
  -1   8  -7    1.10    0.33
   1  -8   8   31.76    1.66
   1  -8   8   34.41    1.75
   1  -8   8   32.51    1.72
  -1   8  -8   24.11    1.11
  -1   8  -8   34.47    1.50
  -1   8  -8   24.04    1.17
  -1   8  -9   12.62    0.95
  -1   8  -9    9.45    0.74
   1  -8   9   12.51    1.09
   1  -8   9   12.38    1.06
  -1   8 -10   49.10    1.67
   1  -8  10   48.56    1.89
   1  -8  10   48.31    1.99
   1  -8  11    0.43    0.34
  -1   8 -11    0.55    0.29
   1  -8  11    0.69    0.31
   1   8  11    0.73    0.27
   1  -8  12    4.33    0.58
  -1   8 -12    4.41    0.48
   1  -8  12    4.35    0.52
   1   8  12    3.93    0.45
   1  -8  13   11.31    0.81
  -1   8 -13    9.69    0.63
   1   8  13    9.92    0.63
   1  -8  13   10.27    0.68
  -1   8 -14    0.41    0.18
  -1  -9  12    0.32    0.17
  -1  -9  11   11.87    0.71
  -1  -9  11   11.73    0.76
  -1  -9  10    0.18    0.21
  -1  -9  10   -0.21    0.21
  -1  -9  10    0.15    0.19
   1   9 -10   -0.05    0.18
  -1  -9   9    8.70    0.74
  -1  -9   9    8.65    0.73
  -1  -9   9    8.76    0.73
   1   9  -9    8.03    0.62
   1   9  -9    7.11    0.51
  -1  -9   8    1.84    0.40
  -1  -9   8    1.40    0.37
   1   9  -8    1.86    0.37
   1   9  -8    1.67    0.32
  -1  -9   7    2.01    0.40
  -1  -9   7    1.99    0.42
  -1   9   7    1.54    0.36
   1   9  -7    1.91    0.39
   1   9  -7    2.01    0.37
  -1  -9   6    1.31    0.38
  -1  -9   6    0.43    0.25
  -1   9   6    0.71    0.34
   1   9  -6    0.32    0.30
   1   9  -6    1.11    0.32
  -1  -9   5    3.85    0.55
  -1  -9   5    3.04    0.49
  -1   9   5    3.08    0.48
   1   9  -5    2.85    0.47
   1   9  -5    3.24    0.45
  -1  -9   4   10.39    0.84
   1   9  -4    9.54    0.80
  -1  -9   4    9.46    0.81
  -1   9   4   10.33    0.81
   1   9  -4    9.85    0.75
  -1   9   3    7.27    0.63
   1   9  -3    9.04    0.73
  -1   9   3    9.28    0.77
  -1  -9   3    8.91    0.77
   1   9  -3    8.80    0.79
   1   9  -2   11.18    0.83
  -1   9   2   10.88    0.84
  -1   9   2    9.62    0.71
   1  -9  -2   10.54    0.84
   1   9  -2   12.61    0.94
  -1   9   1    2.35    0.45
  -1   9   1    2.72    0.55
   1   9  -1    2.95    0.53
   1  -9  -1    2.67    0.49
  -1   9   0   53.31    1.83
   1   9   0   53.71    1.79
   1  -9   0   51.12    1.90
  -1   9  -1   26.70    1.32
   1   9   1   28.41    1.32
   1  -9   1   26.09    1.40
  -1   9  -2    7.20    0.58
   1   9   2    9.56    0.79
  -1   9  -2    9.94    0.83
   1  -9   2    9.69    0.88
  -1   9  -3    0.90    0.21
   1  -9   3    0.91    0.28
   1   9   3    0.79    0.29
  -1   9  -3    1.15    0.32
   1  -9   3    1.35    0.37
   1  -9   4    0.87    0.28
  -1   9  -4    0.55    0.27
   1   9   4    0.74    0.30
   1  -9   4    0.87    0.31
   1  -9   5    4.20    0.56
   1   9   5    4.36    0.55
  -1   9  -5    5.32    0.59
   1  -9   5    5.14    0.67
   1  -9   6   24.56    1.31
  -1   9  -6   24.85    1.16
   1  -9   6   24.78    1.34
   1  -9   7    7.71    0.75
  -1   9  -7    8.18    0.67
   1  -9   7    7.92    0.77
   1  -9   8    0.04    0.21
  -1   9  -8    0.71    0.27
   1  -9   8    0.61    0.30
   1  -9   9    8.24    0.71
  -1   9  -9    8.49    0.62
   1  -9   9    8.53    0.70
   1  -9  10    6.41    0.60
  -1   9 -10    6.12    0.49
   1  -9  10    6.14    0.56
  -1   9 -11    4.53    0.39
   1  -9  11    5.01    0.45
   1  -9  11    5.34    0.48
  -1 -10   6    7.32    0.56
  -1 -10   5   27.14    1.08
  -1  10   4   13.29    0.68
   1  10  -4   12.39    0.61
  -1 -10   4   13.94    0.78
  -1  10   3    1.32    0.27
   1  10  -3    0.70    0.20
  -1 -10   3    1.42    0.31
  -1  10   2    1.85    0.30
   1  10  -2    1.55    0.26
  -1 -10   2    1.75    0.30
   1  10  -1   -0.36    0.21
  -1  10   1    0.10    0.18
  -1 -10   1    0.06    0.16
   1  10   0    1.12    0.22
  -1  10   0    1.56    0.28
   1  10   1   -0.16    0.20
  -1  10  -1   -0.06    0.17
   1 -10   1    0.29    0.18
   1 -10   1   -0.18    0.17
  -1  10  -2    7.71    0.55
   1  10   2    6.66    0.50
   1 -10   2    7.59    0.59
   1 -10   2    7.50    0.57
  -1  10  -3    0.18    0.17
   1 -10   3    0.21    0.18
   1 -10   3    0.09    0.15
  -1  10  -4    1.24    0.24
   1 -10   4    0.85    0.21
   1 -10   4    1.28    0.28
  -1  10  -5    0.51    0.18
   1 -10   5    0.76    0.23
   1 -10   5    0.19    0.16
   2   0 -24    4.73    0.41
   2   0 -23   -0.21    0.21
   2   0 -22    0.16    0.21
   2   0 -21   -0.04    0.22
   2   0 -20   28.60    1.56
  -2   0  20   30.33    1.55
  -2   0  19    0.09    0.31
   2   0 -19    0.06    0.27
  -2   0  18  129.92    3.30
   2   0 -18  133.55    3.47
  -2   0  18  129.17    3.00
  -2   0  17    0.55    0.46
  -2   0  16  564.39    6.83
   2   0 -16  528.63   10.45
  -2   0  15    0.28    0.35
   2   0 -15   -0.16    0.36
  -2   0  14   73.43    2.27
   2   0 -14   71.01    3.51
  -2   0  13    0.12    0.25
   2   0 -13   -0.01    0.26
   2   0 -12    1.77    0.53
   2   0 -11   -0.13    0.21
   2   0 -10  741.77    9.32
   2   0  -9    0.07    0.21
   2   0  -8  102.16    3.05
   2   0  -7    1.15    0.34
  -2   0   6   50.18    1.88
   2   0  -6   47.18    1.86
  -2   0   5    0.39    0.22
   2   0  -5    0.38    0.22
  -2   0   4  171.50    3.13
   2   0  -4  174.20    3.29
   2   0  -3   -0.04    0.17
   2   0  -2  591.95    5.76
   2   0  -1    0.62    0.14
   2   0   0  184.05    3.09
   2   0   0  197.09    1.70
   2   0   1    1.20    0.34
   2   0   1    0.11    0.10
   2   0   2    4.78    0.55
   2   0   3    3.63    0.52
   2   0   4    4.52    0.56
   2   0   5    6.10    0.70
   2   0   5    0.07    0.14
   2   0   6   42.04    1.94
   2   0   6   37.92    1.27
   2   0   7   -0.10    0.31
   2   0   8  467.04    7.24
   2   0   9    0.28    0.41
  -2   0 -10   47.87    2.50
  -2   0 -11   -0.02    0.31
  -2   0 -12   13.03    1.45
   2   0  12   10.35    0.92
  -2   0 -13   -0.06    0.37
   2   0  13    0.49    0.26
  -2   0 -14  126.49    5.04
   2   0  14  114.64    3.26
  -2   0 -15    0.12    0.46
   2   0  15   -0.12    0.24
   2   0  16   19.98    1.42
   2   0  17   -0.04    0.25
   2   0  17   -0.07    0.31
   2   0  18   60.23    2.39
   2   0  18   63.10    2.17
   2   0  19   -0.03    0.29
   2   0  19    0.39    0.28
   2   0  20    0.33    0.27
   2   0  21   -0.27    0.25
   2   0  22    0.64    0.22
   2   0  23   -0.29    0.19
   2   1 -24    1.35    0.23
   2  -1 -23    3.03    0.39
   2   1 -23    3.41    0.42
   2   1 -22    6.68    0.64
   2  -1 -22    6.42    0.65
   2  -1 -21    1.06    0.35
   2   1 -21    0.98    0.33
  -2   1  21    1.13    0.31
  -2  -1  20    1.02    0.40
  -2   1  20    1.65    0.47
  -2   1  20    1.12    0.31
   2   1 -20    0.98    0.38
   2  -1 -20    0.93    0.36
  -2   1  19    8.72    0.82
  -2  -1  19   10.16    0.94
  -2   1  19   10.01    0.92
   2   1 -19    9.46    0.94
  -2  -1  18    0.22    0.31
  -2   1  18    0.26    0.30
  -2   1  18    0.09    0.26
   2   1 -18    0.37    0.29
  -2   1  17   11.58    1.01
   2   1 -17   12.65    1.08
  -2  -1  17   11.19    0.98
  -2   1  17   11.28    0.98
   2  -1 -16    1.10    0.71
   2   1 -16    1.49    0.74
   2   1 -16    0.59    0.38
  -2  -1  16    1.24    0.51
  -2   1  16    1.13    0.46
   2   1 -15  172.27    3.75
   2   1 -15  158.60    5.48
   2  -1 -15  157.07    5.47
  -2  -1  15  162.22    3.54
  -2   1  15  167.82    3.56
   2  -1 -14   16.74    1.71
   2   1 -14   17.07    1.75
  -2  -1  14   16.88    1.12
  -2   1  14   18.36    1.16
   2   1 -13  162.77    5.09
   2  -1 -13  157.40    5.03
  -2   1  13  165.52    3.28
  -2  -1  13  165.03    3.29
   2   1 -12    1.83    0.53
   2  -1 -12    1.92    0.55
   2   1 -11   67.25    2.92
   2  -1 -11   68.20    2.98
  -2  -1  10   51.72    1.99
   2   1 -10   55.36    2.49
   2  -1 -10   52.03    2.44
   2  -1  -9   17.45    1.35
   2   1  -9   18.47    1.38
   2   1  -8  384.96    6.04
   2  -1  -8  382.86    6.03
  -2   1   7  422.99    3.77
   2  -1  -7  427.88    6.04
   2   1  -7  431.34    6.05
   2   1  -6  410.08    5.56
   2  -1  -6  397.10    5.51
  -2   1   6  406.59    3.63
  -2  -1   6  417.53    5.52
  -2   1   6  415.90    5.52
  -2   1   5  110.39    2.64
  -2  -1   5  103.18    2.56
   2  -1  -5  102.96    2.65
   2   1  -5  104.20    2.67
  -2   1   4  352.43    4.51
  -2  -1   4  348.83    4.53
   2  -1  -4  354.03    4.73
  -2  -1   3   25.79    1.16
  -2   1   3   26.28    1.17
   2   1  -3   26.43    1.22
   2  -1  -3   25.58    1.17
   2  -1  -2  278.07    4.03
   2  -1  -2  280.16    3.98
   2   1  -2  281.85    3.99
   2  -1  -1   43.61    1.61
   2  -1  -1   42.54    1.47
   2  -1   0   90.53    2.18
   2   1   0   93.15    2.18
   2   1   0   90.27    1.74
   2  -1   1  310.03    4.17
   2   1   1  322.25    4.19
   2   1   1  317.39    3.36
   2   1   2 4766.71   19.97
   2   1   2 4711.47   17.72
   2  -1   3   88.39    2.45
   2  -1   3   85.93    2.34
   2   1   3   80.73    1.89
   2  -1   4 1632.60   11.46
   2   1   4 1669.05   10.04
   2   1   4 1733.88   11.68
   2  -1   4 1690.63   11.66
   2   1   4 1702.63    9.73
   2  -1   5  187.91    3.89
   2  -1   5  176.81    3.64
   2   1   5  187.11    3.16
   2  -1   5  176.42    2.18
   2  -1   6    6.39    0.79
   2  -1   6    5.75    0.39
   2   1   6    7.42    0.67
   2  -1   6    6.52    0.76
   2  -1   7    1.21    0.39
   2   1   7    1.12    0.39
   2  -1   7    1.04    0.35
   2  -1   8   33.43    1.93
   2   1   8   33.14    1.92
   2  -1   8   30.16    1.68
   2   1   9  138.69    4.09
   2  -1   9  137.47    4.12
   2  -1   9  126.70    3.50
  -2   1 -10   61.15    2.81
  -2  -1 -10   58.04    2.78
   2  -1  10   52.11    2.26
  -2   1 -11   31.69    2.13
  -2  -1 -11   26.67    2.01
   2  -1  12   11.53    0.98
  -2   1 -12   12.57    1.47
  -2  -1 -12   12.53    1.46
   2  -1  13   22.31    1.43
   2   1  13   21.47    1.37
  -2  -1 -13   25.36    2.20
  -2   1 -13   25.00    2.16
   2   1  13   21.41    1.19
   2   1  14    7.94    0.86
   2  -1  14    8.00    0.88
  -2   1 -14    9.84    1.40
  -2  -1 -14    8.08    1.32
   2   1  14    7.28    0.73
  -2   1 -15   55.28    3.38
  -2  -1 -15   51.66    3.29
   2  -1  15   52.99    2.30
   2   1  15   47.75    2.14
   2   1  16   22.86    1.35
   2  -1  16   20.88    1.29
   2  -1  16   21.07    1.48
   2   1  16   21.47    1.44
   2   1  17    7.74    0.84
   2  -1  17    8.27    0.84
   2  -1  17    8.92    0.98
   2   1  17    7.95    0.89
   2   1  18   44.06    1.79
   2  -1  18   41.89    1.79
   2  -1  18   43.67    2.08
   2  -1  19   78.53    2.34
   2   1  19   78.20    2.32
   2  -1  19   75.86    2.63
   2   1  20    1.81    0.39
   2  -1  20    1.72    0.40
   2  -1  20    1.82    0.43
   2   1  21    0.68    0.25
   2  -1  21    0.71    0.25
   2  -1  21    1.10    0.30
   2   1  22    2.42    0.33
   2  -1  22    2.42    0.34
   2   1  23    0.11    0.15
   2  -1  23    0.02    0.15
   2  -2 -23    7.43    0.57
   2  -2 -22    0.33    0.22
   2   2 -22    0.11    0.21
  -2   2  22    0.82    0.24
   2   2 -21   -0.11    0.25
   2  -2 -21    0.15    0.23
  -2   2  21    0.21    0.22
  -2  -2  20    0.67    0.28
  -2   2  20    0.82    0.29
   2   2 -20    0.32    0.25
  -2   2  19    5.42    0.67
  -2  -2  19    4.06    0.57
  -2   2  19    5.20    0.65
  -2  -2  19    4.56    0.64
   2   2 -19    4.51    0.64
  -2   2  18   39.79    1.81
  -2  -2  18   40.02    1.84
   2   2 -18   42.65    1.95
  -2  -2  18   40.77    1.79
  -2   2  18   41.01    1.76
   2   2 -17   38.80    1.87
  -2   2  17   36.18    1.75
  -2  -2  17   37.99    1.73
  -2   2  17   34.96    1.65
   2   2 -16   71.63    2.53
  -2  -2  16   72.50    2.40
  -2   2  16   71.72    2.34
  -2   2  16   71.44    2.42
  -2  -2  15   88.68    2.60
  -2   2  15   87.84    2.54
   2   2 -15   89.11    2.75
   2   2 -15   81.72    3.93
   2  -2 -15   83.55    4.00
  -2  -2  14   76.37    2.33
  -2   2  14   73.17    2.26
  -2  -2  14   75.71    2.32
   2   2 -14   77.16    2.47
   2   2 -14   70.39    3.51
   2  -2 -14   71.70    3.58
  -2  -2  14   77.26    2.50
  -2  -2  13   13.78    0.95
  -2   2  13   13.72    0.95
  -2  -2  13   14.90    1.06
   2   2 -13   14.26    1.52
   2  -2 -13   15.98    1.62
   2   2 -13   13.83    1.06
  -2  -2  12    3.41    0.51
   2   2 -12    2.80    0.64
   2  -2 -12    2.83    0.69
   2   2 -12    3.92    0.55
  -2  -2  12    3.47    0.46
  -2   2  12    3.34    0.47
   2   2 -11   11.75    1.25
   2  -2 -11   11.22    1.25
  -2  -2  10    9.41    0.99
   2  -2 -10    9.92    1.11
   2   2 -10    9.74    1.06
  -2  -2   9  313.88    5.68
   2  -2  -9  322.91    5.89
   2   2  -9  323.57    5.80
  -2   2   8  550.44    5.78
   2   2  -8  561.81    7.28
   2  -2  -8  568.39    7.40
  -2   2   7    1.43    0.32
   2   2  -7    1.38    0.42
   2  -2  -7    1.83    0.46
   2   2  -6 1383.61   10.65
   2  -2  -6 1390.19   10.75
  -2   2   5    0.78    0.32
  -2  -2   5    1.04    0.31
   2  -2  -5    0.78    0.26
   2  -2  -5    1.14    0.36
   2   2  -5    1.15    0.33
  -2   2   4    0.95    0.28
  -2  -2   4    0.90    0.31
   2  -2  -4    1.21    0.30
   2  -2  -4    1.05    0.28
   2   2  -4    0.64    0.23
   2   2  -3  103.80    1.73
  -2  -2   3  104.22    2.36
  -2   2   3  104.24    2.36
   2  -2  -3  101.81    2.59
   2  -2  -3  105.53    2.53
   2   2  -3  105.92    2.52
   2   2  -2 1328.24    7.49
  -2  -2   2 1325.89    8.71
  -2   2   2 1331.70    8.63
   2  -2  -2 1344.38    9.96
   2   2  -1  102.41    2.28
   2   2  -1  108.37    2.11
   2  -2  -1  110.38    2.79
   2  -2  -1  107.38    2.41
   2   2  -1  103.27    2.34
   2   2   0 1990.42   10.48
   2   2   0 1986.28   10.93
   2  -2   0 1981.91   12.61
   2  -2   0 1963.02   11.18
   2   2   0 1955.21   11.00
   2   2   1   65.70    1.85
  -2   2  -1   65.04    0.94
   2  -2   1   68.08    2.25
   2  -2   1   69.00    1.97
   2   2   1   71.44    1.99
   2   2   2   80.05    2.08
   2  -2   2   82.24    2.52
   2   2   2   84.13    2.23
   2   2   2   78.61    2.13
   2  -2   2   76.64    2.15
   2   2   3  301.05    4.20
   2  -2   3  293.93    4.93
   2   2   3  304.76    4.31
   2  -2   3  288.52    4.37
   2   2   3  301.63    4.35
   2   2   4  276.55    4.16
   2  -2   4  267.60    4.83
   2   2   4  273.93    4.17
   2   2   4  272.01    4.41
   2  -2   4  276.39    4.49
   2   2   5  264.35    4.23
   2   2   5  262.54    4.28
   2  -2   5  256.65    4.90
   2  -2   5  266.36    4.72
   2   2   5  271.12    4.68
   2   2   6   55.94    2.04
   2   2   6   59.27    2.29
   2  -2   6   60.87    2.38
   2  -2   6   59.61    2.42
   2   2   6   60.08    2.12
   2  -2   7   64.58    2.56
   2   2   7   64.25    2.53
   2  -2   7   61.37    2.53
   2  -2   8  623.03    8.49
   2   2   8  631.58    8.44
   2  -2   9   15.10    1.34
  -2  -2  -9   15.21    1.41
  -2   2  -9   17.25    1.43
   2  -2  10  153.95    4.26
  -2  -2 -10  160.67    4.74
   2   2  11   41.22    1.34
   2   2  11   42.81    1.66
   2  -2  11   41.98    1.83
  -2   2 -11   47.85    2.67
  -2  -2 -11   46.29    2.65
  -2   2 -12   87.86    2.41
   2   2  12   85.66    2.43
   2   2  12   79.45    1.94
  -2  -2 -12   93.95    4.01
  -2   2 -12   97.99    4.06
   2  -2  12   92.93    2.83
   2   2  13    0.19    0.24
  -2   2 -13   -0.25    0.60
  -2  -2 -13   -0.16    0.43
  -2   2 -13   -0.13    0.24
   2  -2  13   -0.52    0.33
  -2   2 -14   74.54    2.36
   2   2  14   71.79    2.24
   2  -2  14   75.04    2.29
  -2   2 -14   82.25    3.96
  -2  -2 -14   75.21    3.87
   2  -2  14   77.93    2.77
   2   2  14   74.79    2.37
  -2   2 -15   50.91    1.97
   2   2  15   55.11    1.99
   2  -2  15   51.72    2.00
   2  -2  15   55.64    2.40
   2   2  15   53.08    2.02
  -2   2 -16   75.12    2.40
   2  -2  16   75.68    2.38
   2   2  16   76.52    2.37
   2  -2  16   78.43    2.88
   2   2  17   16.01    1.09
   2  -2  17   16.96    1.13
   2  -2  17   16.43    1.32
   2   2  17   15.42    1.10
   2   2  18   -0.12    0.24
   2  -2  18    0.11    0.23
   2  -2  18    0.58    0.32
   2   2  18    0.07    0.21
   2  -2  19    7.51    0.72
   2   2  19    8.32    0.74
   2  -2  19    8.95    0.92
   2   2  20    2.12    0.38
   2  -2  20    1.90    0.37
   2  -2  20    1.78    0.39
   2  -2  21    1.35    0.28
   2   2  21    1.79    0.31
   2  -2  21    1.55    0.34
   2  -2  22   -0.18    0.17
   2   2  22   -0.27    0.18
   2  -3 -22   -0.06    0.15
  -2   3  22   -0.05    0.17
  -2   3  21    1.19    0.28
   2  -3 -21    1.20    0.32
  -2  -3  21    1.15    0.29
  -2   3  20    8.02    0.74
   2   3 -20    7.45    0.74
  -2  -3  20    7.03    0.72
  -2   3  19    0.39    0.30
  -2  -3  19    0.13    0.19
   2   3 -19    0.19    0.27
   2   3 -18   16.54    1.21
  -2  -3  18   16.22    1.23
  -2   3  18   16.74    1.08
  -2   3  18   18.09    1.22
  -2  -3  17   38.36    1.67
  -2   3  17   36.88    1.61
  -2   3  17   36.69    1.78
   2   3 -17   37.00    1.81
  -2  -3  17   36.29    1.68
  -2   3  16   69.62    2.23
  -2  -3  16   72.88    2.32
  -2   3  16   73.03    2.49
   2   3 -16   70.86    2.52
  -2  -3  16   71.37    2.41
  -2  -3  15   77.54    2.39
  -2   3  15   73.13    2.28
  -2   3  15   75.51    2.51
   2   3 -15   76.19    2.57
  -2  -3  15   73.67    2.48
   2  -3 -14   41.54    2.73
   2   3 -14   40.95    2.67
  -2  -3  14   43.09    1.76
  -2   3  14   41.90    1.68
  -2  -3  14   46.03    2.05
   2   3 -14   41.74    1.87
  -2  -3  14   41.61    1.88
   2   3 -13   60.35    3.13
   2  -3 -13   66.08    3.31
  -2  -3  13   66.58    2.08
  -2   3  13   64.97    2.03
  -2  -3  13   68.90    2.45
   2   3 -13   68.67    2.33
   2   3 -12   10.64    1.29
   2  -3 -12    9.80    1.23
   2   3 -12   11.42    0.93
  -2  -3  12   11.16    0.84
  -2   3  12   10.11    0.81
  -2  -3  12   13.00    1.04
  -2  -3  11   35.88    2.24
   2   3 -11   37.57    1.58
  -2  -3  11   38.37    1.73
   2   3 -11   33.83    2.12
   2  -3 -11   38.28    2.29
   2   3 -10    6.53    0.91
   2  -3 -10    6.17    0.90
  -2  -3  10    6.06    0.93
  -2  -3   9    0.49    0.32
  -2   3   9    0.35    0.27
   2   3  -9    0.21    0.23
   2  -3  -9    0.14    0.27
  -2   3   8   43.52    1.91
   2   3  -8   45.06    2.10
   2  -3  -8   48.66    2.20
  -2  -3   8   45.55    2.41
  -2   3   7  120.31    3.09
   2   3  -7  123.63    3.27
   2  -3  -7  127.77    3.36
  -2  -3   7  125.94    3.91
  -2   3   6  448.65    5.91
   2  -3  -6  458.55    6.11
   2   3  -6  449.97    5.89
   2  -3  -6  457.86    5.77
   2   3  -5  319.89    4.76
   2  -3  -5  336.23    4.90
   2  -3  -5  330.23    5.06
   2  -3  -4    0.25    0.23
   2   3  -4    0.48    0.26
   2   3  -4    0.44    0.19
  -2   3   4    0.13    0.25
  -2  -3   4    0.64    0.26
   2  -3  -4    1.19    0.35
   2  -3  -3  364.70    4.72
   2   3  -3  368.73    4.55
   2   3  -3  354.70    4.22
  -2  -3   3  375.52    4.54
  -2   3   3  366.18    4.50
   2  -3  -3  382.33    5.67
   2  -3  -2   19.24    1.06
   2   3  -2   19.82    1.05
  -2   3   2   19.42    0.79
   2   3  -2   20.16    1.05
  -2  -3   2   19.92    1.01
  -2   3   2   19.40    0.99
   2  -3  -2   20.41    1.35
   2  -3  -1   51.46    1.68
   2   3  -1   49.45    1.60
   2   3  -1   51.74    1.92
   2   3  -1   50.59    1.73
  -2   3   1   52.29    1.26
  -2  -3   1   55.91    1.63
  -2   3   1   53.82    1.59
   2   3  -1   49.33    1.81
   2  -3  -1   53.75    2.20
   2   3   0   10.78    0.86
  -2   3   0    9.97    0.54
   2   3   0   10.76    0.90
   2  -3   0   10.49    0.76
   2   3   0    9.67    0.72
   2  -3   0   10.34    1.00
   2   3   0   10.98    0.88
   2   3   1  305.63    4.62
  -2   3  -1  287.35    3.11
   2   3   1  305.08    4.72
   2   3   1  282.55    3.93
   2  -3   1  293.75    4.11
   2   3   1  306.46    4.68
   2   3   2 1376.44   10.53
   2   3   2 1397.81   10.58
   2   3   2 1346.88    9.27
   2  -3   2 1307.15    9.36
   2   3   2 1372.84   10.44
   2  -3   2 1319.52   11.83
   2   3   3 2705.13   16.14
   2   3   3 2757.04   15.80
   2  -3   3 2758.77   15.00
   2   3   3 2719.48   15.77
   2  -3   3 2772.80   18.06
   2   3   4   46.52    2.03
   2   3   4   43.12    1.93
   2  -3   4   47.47    1.93
   2   3   4   40.13    1.74
   2  -3   4   45.72    2.26
   2   3   4   44.29    1.94
   2   3   5   18.03    1.27
   2  -3   5   15.96    1.19
   2   3   5   14.78    1.14
   2   3   5   18.83    1.30
   2   3   6  580.15    7.42
   2  -3   6  564.29    7.34
   2   3   6  556.12    7.13
   2  -3   6  568.68    8.32
   2  -3   7   72.65    2.75
   2   3   7   70.47    2.68
  -2  -3  -7   66.07    2.62
  -2   3  -7   71.14    2.62
   2  -3   7   72.25    3.04
   2  -3   8    1.87    0.53
  -2  -3  -8    2.46    0.56
  -2   3  -8    2.73    0.59
   2  -3   9  152.52    4.68
  -2   3  -9  165.45    4.45
  -2  -3  -9  164.32    4.51
   2   3  10  140.85    3.12
   2   3  10  140.60    2.54
  -2   3 -10  160.22    4.65
  -2  -3 -10  156.29    4.69
   2  -3  10  141.06    4.59
   2  -3  10  146.52    3.36
   2   3  11   24.07    1.34
   2   3  11   24.24    1.10
   2  -3  11   23.62    1.31
  -2   3 -11   27.98    2.10
  -2  -3 -11   25.77    2.06
   2  -3  11   23.26    1.21
   2   3  11   22.44    1.15
   2  -3  11   23.19    1.90
   2  -3  11   23.66    1.45
   2   3  12  119.22    2.49
   2  -3  12  119.89    2.96
   2  -3  12  122.61    3.34
   2  -3  12  120.71    2.76
  -2  -3 -12  122.67    4.58
   2   3  12  115.66    2.67
   2   3  12  123.53    3.08
   2  -3  13  149.21    3.79
   2   3  13  143.73    3.00
   2  -3  13  146.70    3.13
  -2   3 -13  152.44    5.12
  -2  -3 -13  141.43    5.02
   2   3  13  147.43    3.44
   2  -3  14   30.21    1.79
   2  -3  14   31.97    1.49
   2   3  14   32.41    1.45
   2   3  14   30.76    1.61
   2  -3  15   14.80    1.25
   2  -3  15   13.81    1.03
   2   3  15   13.55    0.99
   2   3  15   13.47    1.08
   2  -3  16    0.13    0.30
   2   3  16   -0.04    0.21
   2  -3  16    0.22    0.29
   2   3  16   -0.13    0.32
   2  -3  17   12.44    1.16
   2  -3  17   10.30    0.89
   2   3  17   10.79    0.85
   2   3  17   11.34    0.94
   2  -3  18    7.75    0.89
   2   3  18    6.68    0.65
   2  -3  18    7.26    0.69
   2   3  18    6.60    0.71
   2  -3  19    1.47    0.41
   2   3  19    0.95    0.25
   2  -3  19    0.90    0.27
   2   3  19    0.84    0.26
   2  -3  20    0.45    0.27
   2   3  20    0.06    0.17
   2  -3  20    0.17    0.17
   2   3  20    0.16    0.22
   2  -3  21    0.27    0.16
   2   3  21    0.04    0.13
  -2   4  22    0.24    0.14
   2  -4 -22    0.10    0.13
   2  -4 -21    0.29    0.23
  -2   4  21   -0.24    0.20
  -2  -4  21   -0.06    0.15
  -2   4  20    1.35    0.31
  -2  -4  20    1.69    0.37
  -2  -4  19    0.09    0.24
  -2   4  19    0.46    0.28
  -2  -4  18   -0.04    0.24
  -2  -4  18    0.20    0.29
  -2   4  18    0.10    0.27
  -2  -4  17   46.19    1.94
   2   4 -17   45.93    1.97
  -2   4  17   46.44    1.97
  -2  -4  16   89.67    2.82
   2   4 -16   89.04    2.80
  -2   4  16   96.62    2.87
  -2  -4  15    0.44    0.29
  -2   4  15    0.26    0.35
   2   4 -15    0.31    0.29
  -2  -4  15    0.39    0.29
  -2  -4  14   24.01    1.42
  -2  -4  14   28.01    1.65
  -2  -4  14   24.37    1.51
   2   4 -14   23.00    1.45
  -2   4  14   26.84    1.50
  -2  -4  13   22.13    1.46
  -2  -4  13   20.41    1.38
   2   4 -13   19.24    1.32
  -2   4  13   21.42    1.34
  -2  -4  12   34.70    1.79
  -2   4  12   31.20    1.58
   2   4 -12   30.28    1.59
  -2  -4  11   10.30    1.39
  -2  -4  11   11.23    1.03
   2   4 -11   10.89    0.95
  -2   4  10  104.47    2.58
  -2  -4  10  105.04    4.27
   2   4 -10  106.91    2.76
  -2  -4  10  108.42    3.00
  -2   4  10  104.13    3.57
  -2   4   9   43.19    1.60
  -2  -4   9   45.48    2.79
   2   4  -9   44.71    1.72
  -2   4   9   41.12    2.18
  -2  -4   9   43.53    1.84
  -2  -4   8   71.62    3.41
  -2   4   8   70.32    2.78
  -2  -4   7   12.28    1.40
  -2   4   7    9.92    1.04
   2   4  -6   69.86    2.23
  -2  -4   6   76.86    3.38
  -2   4   6   71.32    2.72
   2  -4  -5   12.63    1.11
  -2  -4   5   15.28    1.52
   2   4  -5   13.35    1.00
   2  -4  -4   89.63    3.04
   2   4  -4   88.10    2.58
  -2  -4   3   50.01    2.59
   2  -4  -3   48.68    2.28
   2   4  -3   47.63    1.92
   2   4  -3   49.88    2.20
   2   4  -3   46.39    1.73
  -2  -4   2  151.42    4.43
   2  -4  -2  148.89    4.06
   2   4  -2  147.43    3.40
   2   4  -2  157.07    3.87
   2   4  -2  143.04    3.17
   2   4  -1  101.40    2.85
   2  -4  -1   99.07    3.40
   2   4  -1  105.22    3.17
   2  -4   0  350.14    6.44
   2   4   0  347.00    5.43
   2   4   0  346.92    5.41
   2   4   0  364.26    6.00
   2   4   1  617.28    7.49
   2  -4   1  610.22    8.76
   2   4   1  597.62    7.43
   2   4   2   95.93    3.00
   2  -4   2   86.08    3.34
   2   4   2   89.52    2.93
   2   4   2   93.41    3.06
   2   4   3  176.63    4.17
   2  -4   3  173.92    4.83
   2   4   3  167.66    4.14
   2   4   3  179.72    4.25
   2   4   4    2.30    0.56
   2  -4   4    1.39    0.50
  -2  -4  -4    1.74    0.47
   2   4   4    1.88    0.52
   2  -4   5   44.80    2.57
  -2  -4  -5   43.97    2.14
   2   4   5   46.87    2.34
   2   4   5   47.47    2.30
   2  -4   6  107.37    4.05
   2   4   6  117.28    3.73
   2  -4   7    2.95    0.51
   2   4   7    2.81    0.66
   2  -4   7    2.53    0.69
   2  -4   8   54.98    1.98
   2   4   8   62.29    2.82
   2  -4   8   54.24    1.97
   2  -4   8   52.94    2.02
   2   4   8   53.01    1.52
   2  -4   8   57.68    2.07
   2  -4   8   58.68    3.14
   2   4   8   58.25    1.99
   2   4   9  109.49    2.83
   2   4   9   99.74    2.17
   2  -4   9  107.08    2.88
   2  -4   9  105.81    2.77
   2  -4   9  113.77    3.04
   2  -4   9  102.60    4.23
   2  -4   9  108.74    2.90
   2   4  10   15.08    1.12
   2   4  10   14.12    0.91
   2  -4  10   13.11    1.05
   2  -4  10   12.85    0.99
   2  -4  10   13.23    1.09
   2  -4  10   13.66    1.60
   2  -4  10   13.54    1.08
   2  -4  11  104.02    2.77
   2   4  11  103.87    2.37
   2  -4  11  100.08    2.90
   2  -4  11   99.09    4.32
   2  -4  11  104.88    3.11
   2   4  11  102.44    2.87
   2  -4  12   52.11    2.24
   2   4  12   49.43    2.04
   2   4  12   48.15    1.63
   2  -4  12   49.86    2.05
   2  -4  13    0.18    0.23
   2   4  13    0.36    0.31
   2  -4  13    0.78    0.30
   2  -4  14   -0.07    0.33
   2   4  14   -0.14    0.37
   2  -4  14    0.05    0.23
   2   4  15   -0.34    0.45
   2  -4  15   -0.12    0.33
   2   4  16    5.28    0.68
   2  -4  16    6.10    0.83
   2   4  17    0.59    0.31
   2  -4  17    0.95    0.38
   2   4  18    0.66    0.24
   2  -4  18    0.94    0.34
   2   4  19    0.24    0.23
   2  -4  19    0.60    0.28
   2   4  20    0.52    0.20
   2  -4  20    0.89    0.26
   2  -4  21    1.02    0.25
  -2   5  21    1.92    0.27
  -2   5  20    8.31    0.61
  -2  -5  20    7.48    0.63
  -2   5  19    0.75    0.23
  -2  -5  19    0.37    0.23
  -2   5  18    2.35    0.40
  -2  -5  18    2.59    0.50
  -2  -5  17    6.17    0.71
  -2   5  17    7.13    0.74
  -2  -5  16    0.37    0.36
  -2   5  16    0.34    0.34
  -2  -5  16    0.19    0.24
  -2  -5  15    2.92    0.58
  -2   5  15    3.72    0.59
  -2  -5  15    2.84    0.51
  -2   5  14   33.15    1.66
  -2  -5  14   29.79    1.65
  -2  -5  14   31.25    1.76
  -2  -5  13   42.39    2.07
  -2  -5  13   41.81    2.03
  -2   5  13   42.17    1.88
  -2  -5  12   42.01    2.11
  -2   5  12   45.72    1.94
  -2  -5  12   43.08    2.08
  -2  -5  11   11.82    1.12
  -2  -5  11   11.40    1.59
  -2   5  11   13.31    1.04
  -2   5  10   54.71    2.88
  -2  -5  10   63.09    2.46
  -2  -5  10   63.13    3.69
  -2   5  10   63.55    2.13
  -2   5  10   63.55    2.18
  -2   5   9   57.50    2.89
  -2  -5   9   64.84    2.48
  -2  -5   9   68.62    3.78
  -2   5   9   64.63    2.13
  -2   5   9   67.63    2.18
  -2   5   8   50.23    2.64
  -2   5   8   57.67    1.85
  -2  -5   8   53.11    2.16
  -2  -5   8   56.08    3.36
  -2   5   8   54.85    1.91
  -2   5   8   56.79    1.94
  -2   5   7   33.48    2.16
  -2   5   7   35.48    1.42
  -2  -5   7   37.19    2.71
  -2   5   7   35.04    1.49
  -2   5   7   35.85    1.48
  -2   5   6  166.33    4.67
  -2   5   6  164.27    3.18
  -2   5   6  171.23    3.10
  -2  -5   5    1.68    0.71
   2   5  -5    1.64    0.58
  -2   5   5    0.40    0.27
  -2   5   5    1.08    0.34
   2  -5  -4   27.34    1.90
  -2  -5   4   27.12    2.26
   2   5  -4   26.43    1.55
   2   5  -4   26.64    1.85
  -2   5   4   25.03    1.81
  -2   5   4   27.72    1.27
   2  -5  -3    8.47    1.10
   2   5  -3    8.67    0.95
  -2  -5   3    9.29    1.31
   2   5  -3    7.89    0.85
   2   5  -3    8.72    1.07
   2  -5  -2  103.84    3.86
   2   5  -2  103.89    3.21
  -2  -5   2  106.97    4.21
   2   5  -2  111.44    3.75
  -2  -5   1    5.14    1.01
   2  -5  -1    4.66    0.92
   2   5  -1    3.28    0.66
   2   5  -1    5.35    0.96
   2  -5   0  392.74    7.76
  -2  -5   0  405.11    8.01
   2   5   0  378.10    6.45
  -2  -5  -1  161.30    4.99
   2  -5   1  153.30    4.91
   2   5   1  151.57    4.21
   2   5   2    1.33    0.61
   2  -5   2    2.21    0.70
  -2  -5  -2    1.28    0.57
   2   5   2    0.57    0.43
   2   5   3  209.61    5.18
   2   5   3  231.08    5.45
   2   5   3  223.29    3.68
  -2  -5  -3  218.22    5.64
   2  -5   3  213.09    6.02
   2  -5   3  226.03    4.03
   2   5   3  219.09    3.37
  -2   5  -3  217.25    3.52
  -2   5  -4    1.48    0.33
   2  -5   4    1.77    0.44
   2   5   4    2.70    0.50
   2   5   4    2.70    0.43
   2  -5   4    1.46    0.41
   2   5   4    3.62    0.52
   2   5   4    2.21    0.42
  -2  -5  -4    1.63    0.49
   2   5   4    1.73    0.62
   2  -5   4    2.11    0.69
   2   5   4    2.37    0.64
   2   5   5   18.84    1.08
  -2   5  -5   19.26    1.08
   2   5   5   18.63    1.14
   2   5   5   18.52    1.03
   2  -5   5   18.15    1.21
   2   5   5   18.16    0.90
   2  -5   5   20.02    1.23
   2  -5   5   20.09    1.92
   2   5   5   19.94    1.70
   2   5   5   20.66    1.68
   2   5   6    9.19    0.78
   2   5   6    8.48    1.18
   2   5   6    9.60    1.21
  -2   5  -6    9.03    0.76
   2  -5   6    7.17    0.78
   2  -5   6    8.16    0.83
   2   5   6    7.47    0.61
   2  -5   6    9.65    0.90
   2   5   6    7.73    0.77
   2  -5   6    8.28    1.27
   2   5   7    3.20    0.51
   2  -5   7    3.18    0.49
  -2   5  -7    3.64    0.50
   2  -5   7    3.31    0.55
   2  -5   7    3.80    0.59
   2   5   7    2.81    0.42
   2  -5   7    3.31    0.57
   2   5   7    3.42    0.81
   2  -5   7    3.26    0.81
   2   5   7    3.48    0.54
   2  -5   8    7.84    0.86
   2   5   8    8.65    1.21
   2  -5   8    8.44    0.88
   2  -5   8    7.98    0.88
   2   5   8    8.45    0.68
   2  -5   8    8.76    0.91
   2  -5   8    8.72    1.36
   2   5   8   10.02    0.90
   2   5   9   54.95    2.11
   2   5   9   51.68    1.65
   2  -5   9   54.31    2.20
   2  -5   9   54.20    2.15
   2  -5   9   52.74    2.24
   2  -5   9   48.98    3.21
   2  -5   9   52.55    2.12
   2  -5  10    7.78    0.85
   2   5  10    9.36    0.94
   2   5  10    7.95    0.73
   2  -5  10    8.69    0.92
   2  -5  10    7.84    1.37
   2  -5  10    7.57    0.87
   2   5  11   48.37    1.68
   2  -5  11   49.24    2.15
   2  -5  11   48.27    2.01
   2  -5  11   50.27    2.19
   2   5  11   53.91    2.15
   2  -5  12   42.92    2.01
   2  -5  12   42.55    1.85
   2  -5  12   45.09    2.13
   2   5  12   49.16    2.08
   2  -5  13   15.26    1.25
   2   5  13   14.99    1.20
   2  -5  13   14.02    1.14
   2  -5  14   32.26    1.80
   2   5  14   29.91    1.63
   2  -5  14   28.86    1.54
   2   5  15    4.50    0.64
   2  -5  15    4.80    0.70
   2   5  16    1.41    0.39
   2  -5  16    2.47    0.53
   2   5  17    9.56    0.81
   2  -5  17   11.47    0.99
  -2   5 -17   10.88    0.75
   2   5  18    0.69    0.25
   2  -5  18    1.14    0.32
  -2   5 -18    1.09    0.27
   2   5  19    0.03    0.20
   2  -5  19    0.05    0.19
  -2   5 -19    0.15    0.16
   2  -5  20    0.71    0.22
  -2  -6  19    1.57    0.30
  -2   6  19    2.03    0.30
  -2  -6  18   11.28    0.85
  -2   6  18   12.51    0.77
  -2  -6  17    5.66    0.54
  -2   6  17    6.32    0.61
  -2  -6  17    5.68    0.67
  -2  -6  17    4.97    0.53
  -2   6  16    4.88    0.59
  -2  -6  16    5.07    0.65
  -2  -6  16    4.40    0.57
  -2   6  15    6.22    0.68
   2   6 -15    5.20    0.53
  -2  -6  15    5.82    0.76
  -2  -6  15    5.24    0.67
  -2   6  14   -0.01    0.26
  -2  -6  14    0.12    0.34
  -2  -6  14    0.02    0.27
  -2   6  13   11.35    0.95
  -2  -6  13   11.79    1.10
  -2  -6  13   11.60    1.09
  -2   6  12    5.81    0.72
  -2  -6  12    4.98    0.76
  -2  -6  12    4.96    0.78
  -2   6  11   21.93    1.32
  -2  -6  11   20.43    1.48
  -2  -6  11   20.70    1.47
  -2   6  10   12.18    0.98
  -2   6  10   10.94    0.87
  -2  -6  10   10.51    1.03
  -2  -6  10   10.63    1.09
  -2   6   9   54.68    1.95
  -2  -6   9   58.20    2.37
  -2   6   9   55.38    2.05
  -2   6   9   57.98    2.03
   2   6  -8    8.19    1.27
  -2  -6   8    6.61    1.32
  -2   6   8    4.97    0.97
  -2   6   8    6.04    0.67
  -2  -6   8    6.65    0.84
  -2   6   8    5.45    0.68
  -2   6   7   37.05    1.62
  -2  -6   7   36.23    2.95
  -2  -6   7   35.86    1.80
  -2   6   7   35.20    1.52
   2   6  -7   33.55    1.45
   2   6  -7   32.69    2.40
  -2   6   7   28.16    2.17
  -2   6   6    2.31    0.44
   2   6  -6    3.05    0.82
  -2  -6   6    3.98    1.00
  -2   6   6    2.17    0.67
  -2  -6   6    2.15    0.48
  -2   6   6    2.27    0.41
   2   6  -6    2.29    0.42
   2   6  -6    2.77    0.50
  -2   6   5    7.21    0.74
   2  -6  -5    5.93    0.73
  -2  -6   5    6.81    1.31
  -2   6   5    7.47    0.70
  -2  -6   5    4.58    0.71
   2   6  -5    6.61    0.64
   2   6  -5    6.31    0.64
  -2   6   5    6.63    1.07
   2   6  -5    6.18    1.05
  -2   6   4    1.94    0.39
   2   6  -4    0.96    0.40
  -2  -6   4    2.50    0.82
  -2   6   4    1.45    0.52
  -2   6   4    1.44    0.35
   2   6  -4    1.57    0.34
   2   6  -4    1.56    0.38
  -2   6   3   15.47    1.04
   2  -6  -3   13.01    0.98
  -2   6   3   13.76    1.51
   2   6  -3   14.66    1.54
  -2  -6   3   14.90    1.82
   2  -6  -3   12.05    1.47
   2   6  -3   12.64    0.89
  -2   6   3   13.77    0.95
   2   6  -3   13.28    0.92
  -2   6   2   44.31    1.78
   2   6  -2   42.23    2.58
   2  -6  -2   42.03    1.78
  -2  -6   2   41.17    2.96
   2  -6  -2   37.86    2.64
   2   6  -2   40.84    1.71
   2   6  -2   40.96    1.57
  -2   6   2   40.47    1.61
   2   6  -2   40.31    1.55
  -2   6   1   50.41    1.90
   2   6  -1   43.20    2.41
   2   6  -1   50.73    2.81
   2  -6  -1   46.15    1.90
  -2  -6   1   43.83    3.01
   2  -6  -1   42.93    2.85
   2  -6  -1   44.61    1.82
   2   6  -1   46.70    1.69
   2   6  -1   45.63    1.79
  -2   6   1   47.27    1.76
   2   6  -1   46.94    1.69
   2   6   0  191.70    5.18
   2   6   0  215.23    5.69
   2  -6   0  206.67    4.06
  -2  -6   0  204.15    6.37
   2  -6   0  203.13    6.20
   2  -6   0  200.13    3.96
  -2   6   0  205.92    3.64
   2   6   0  211.06    3.62
   2   6   0  214.34    3.88
   2   6   0  203.41    3.48
   2   6   1   11.51    1.34
   2   6   1   12.07    1.44
  -2  -6  -1   11.53    1.52
   2  -6   1   12.92    1.63
  -2   6  -1   13.88    1.05
   2  -6   1   12.40    1.03
   2   6   1   11.86    0.96
   2   6   1   11.35    0.93
   2   6   1   14.57    1.03
   2   6   2   97.50    2.49
   2   6   2   88.55    3.68
   2   6   2   99.99    3.90
   2  -6   2   90.79    2.61
   2   6   2   99.24    2.67
  -2   6  -2   95.46    2.51
   2  -6   2   91.58    2.77
   2   6   2   91.39    1.93
  -2  -6  -2   91.35    4.11
   2  -6   2   92.55    4.36
   2   6   2   94.18    2.37
   2   6   3    8.16    0.82
  -2   6  -3    9.86    0.85
   2   6   3    8.79    0.84
   2   6   3    9.03    0.81
   2   6   3    8.16    0.64
   2  -6   3   10.86    0.98
   2  -6   3   11.26    0.98
   2   6   3    8.88    0.83
   2  -6   3   11.68    1.59
  -2  -6  -3   11.25    1.47
   2   6   3    7.31    1.11
   2   6   3    9.45    1.27
   2   6   4   -0.48    0.55
   2  -6   4    0.19    0.33
   2   6   4    0.15    0.34
  -2   6  -4    0.28    0.29
   2  -6   4   -0.34    0.37
   2   6   4    0.05    0.22
   2   6   4    0.15    0.23
   2  -6   4   -0.13    0.30
   2   6   4   -0.63    0.51
   2   6   4   -0.55    0.35
   2  -6   4    0.30    0.19
   2   6   5    1.05    0.52
   2  -6   5    2.56    0.77
   2   6   5    2.08    0.66
  -2   6  -5    1.65    0.38
   2  -6   5    1.51    0.41
   2   6   5    2.10    0.42
   2  -6   5    2.10    0.48
   2   6   5    1.50    0.33
   2   6   5    1.35    0.32
   2  -6   5    2.06    0.45
   2   6   6   -0.15    0.45
   2  -6   6    0.10    0.33
  -2   6  -6    0.46    0.29
   2  -6   6   -0.14    0.34
   2   6   6    0.13    0.24
   2  -6   6   -0.23    0.27
   2   6   6   -0.06    0.26
   2   6   6   -0.39    0.46
   2  -6   6   -0.02    0.28
   2   6   7    0.18    0.39
   2  -6   7    0.27    0.42
  -2   6  -7    0.21    0.29
   2  -6   7   -0.36    0.34
   2  -6   7   -0.05    0.29
   2  -6   7    0.13    0.23
   2   6   7   -0.31    0.37
   2   6   7   -0.66    0.46
   2   6   7    0.02    0.27
   2  -6   8    2.80    0.56
   2  -6   8    2.86    0.57
   2  -6   8    2.55    0.55
   2   6   8    2.87    0.46
   2   6   8    1.74    0.39
  -2   6  -8    3.27    0.56
   2   6   9   10.45    0.83
   2  -6   9    9.43    1.00
   2  -6   9    9.55    0.90
  -2   6  -9   10.73    0.91
   2   6   9    9.48    0.92
   2  -6   9   10.04    1.00
   2  -6  10  139.69    3.72
   2  -6  10  139.03    3.46
  -2   6 -10  140.26    3.15
   2   6  10  136.00    3.39
   2  -6  10  136.35    3.50
   2  -6  11    9.59    1.04
  -2   6 -11    9.54    0.90
   2  -6  11    8.44    0.91
   2   6  11    9.70    0.99
   2  -6  11    8.59    0.90
   2  -6  12   75.59    2.63
  -2   6 -12   75.17    2.27
   2  -6  12   76.93    2.62
   2   6  12   76.06    2.51
   2  -6  12   70.68    2.39
   2  -6  13    0.64    0.30
   2  -6  13    0.51    0.31
  -2   6 -13    0.99    0.34
   2   6  13   -0.23    0.43
   2  -6  13    0.60    0.37
   2  -6  14   -0.12    0.28
   2   6  14   -0.78    0.46
  -2   6 -14   -0.27    0.26
   2  -6  14    0.44    0.32
   2   6  15    8.13    0.76
   2  -6  15    8.88    0.88
  -2   6 -15    7.49    0.65
  -2   6 -16    0.18    0.17
   2   6  16   -0.11    0.31
   2  -6  16    0.54    0.26
   2  -6  16    0.20    0.21
   2  -6  17    1.02    0.30
   2   6  17    0.40    0.24
  -2   6 -17    0.94    0.24
   2   6  18    3.73    0.42
   2  -6  18    3.92    0.45
  -2  -7  17    1.53    0.30
  -2  -7  16    0.76    0.22
  -2   7  16    0.76    0.22
  -2  -7  16    0.29    0.20
  -2  -7  16    0.51    0.20
  -2   7  15    0.71    0.25
  -2  -7  15    0.46    0.27
  -2  -7  15    0.33    0.22
  -2  -7  14   28.08    1.45
  -2   7  14   28.38    1.21
  -2  -7  14   28.93    1.48
  -2  -7  13    0.19    0.24
  -2   7  13    0.24    0.22
   2   7 -13    0.55    0.32
  -2  -7  13    0.19    0.29
  -2  -7  12    0.61    0.38
  -2   7  12    0.66    0.26
   2   7 -12    0.35    0.29
  -2  -7  12    0.83    0.37
  -2  -7  11    5.36    0.81
  -2  -7  11    4.36    0.73
   2   7 -11    3.67    0.51
  -2  -7  10   71.03    2.60
   2   7 -10   65.29    1.91
  -2   7   9   62.57    2.05
  -2  -7   9   67.05    2.46
  -2  -7   9   68.58    2.56
   2   7  -9   63.60    1.94
  -2  -7   8    1.20    0.46
  -2  -7   8    0.39    0.33
  -2   7   8    0.21    0.27
   2   7  -8    0.55    0.41
  -2   7   8    0.44    0.37
  -2  -7   7    1.04    0.42
   2   7  -7    0.42    0.28
  -2   7   7    1.08    0.34
  -2  -7   7    0.33    0.30
   2   7  -7   -0.01    0.36
  -2   7   7    0.41    0.32
  -2  -7   6   18.70    1.33
  -2   7   6   18.47    1.15
  -2  -7   6   17.57    1.28
   2   7  -6   16.09    1.03
   2   7  -6   18.17    1.11
  -2   7   6   19.55    1.27
  -2  -7   5   89.13    2.81
  -2   7   5   94.10    2.63
   2   7  -5   94.08    2.73
   2   7  -5   77.56    2.22
  -2  -7   5   80.82    2.60
  -2   7   5   86.45    2.47
   2   7  -5   86.87    2.35
  -2  -7   4  141.01    3.45
   2  -7  -4  126.46    3.36
   2   7  -4  133.59    2.92
   2   7  -4  141.83    3.32
  -2   7   4  134.29    3.11
   2   7  -4  124.46    2.85
  -2   7   4  137.23    3.19
   2  -7  -3    1.75    0.48
   2   7  -3    2.81    0.76
   2   7  -3    0.90    0.50
  -2   7   3    1.57    0.49
   2   7  -3    2.22    0.53
  -2   7   3    1.34    0.54
   2  -7  -2   35.60    1.72
   2   7  -2   33.64    1.51
   2   7  -2   39.06    1.77
   2   7  -2   35.47    1.57
  -2   7   2   35.42    1.61
  -2   7   2   38.38    1.70
   2  -7  -1    6.99    0.82
  -2   7   1    7.81    0.81
   2   7  -1    7.89    0.78
   2   7  -1    6.44    0.75
  -2   7   1    8.02    0.79
   2   7  -1    8.06    0.90
   2   7   0   90.79    2.67
   2  -7   0   84.54    2.76
  -2   7   0   88.95    2.59
   2  -7   0   84.14    2.67
   2   7   0   85.29    2.38
   2   7   0   84.65    2.41
  -2   7   0   86.04    2.50
   2  -7   1    5.38    0.76
  -2   7  -1    6.02    0.74
   2  -7   1    5.42    0.74
   2   7   1    6.04    0.72
   2   7   1    4.66    0.65
  -2   7  -1    5.84    0.72
   2   7   1    6.03    0.84
   2   7   2   11.97    0.99
   2  -7   2   13.35    1.15
  -2   7  -2   13.61    1.02
   2  -7   2   13.33    1.12
  -2   7  -2   12.91    0.99
   2   7   2   14.34    1.02
   2   7   2   12.37    0.95
   2  -7   3    0.60    0.31
   2   7   3    0.09    0.48
  -2   7  -3    0.59    0.26
   2   7   3    1.31    0.39
   2  -7   3    0.68    0.32
   2  -7   4    3.65    0.65
   2   7   4    3.36    0.57
  -2   7  -4    3.79    0.57
   2  -7   4    3.63    0.63
   2  -7   5    2.19    0.52
   2   7   5    0.69    0.31
   2  -7   5    2.12    0.53
   2   7   5    1.91    0.47
  -2   7  -5    1.79    0.40
   2  -7   6    6.13    0.81
  -2   7  -6    5.16    0.64
   2   7   6    5.58    0.53
   2  -7   6    5.66    0.79
   2   7   6    7.25    0.79
   2   7   6    5.67    0.69
   2   7   7   11.34    0.76
   2  -7   7   13.11    1.16
  -2   7  -7   11.79    0.92
   2   7   7   11.39    0.96
   2  -7   7   12.28    1.13
   2  -7   8    1.61    0.48
   2   7   8    1.18    0.35
   2  -7   8    1.62    0.44
  -2   7  -8    0.72    0.26
   2  -7   9    0.26    0.30
   2  -7   9    0.16    0.29
   2   7   9   -0.13    0.30
  -2   7  -9   -0.06    0.25
   2  -7  10   12.13    1.10
  -2   7 -10   12.09    0.90
   2   7  10   11.25    0.94
   2  -7  10   10.98    0.98
   2  -7  11   36.61    1.79
  -2   7 -11   32.78    1.41
   2   7  11   35.58    1.60
   2  -7  11   33.62    1.64
   2  -7  12    9.94    0.93
  -2   7 -12    8.77    0.70
   2   7  12    8.13    0.79
   2  -7  12    8.77    0.79
   2  -7  13    2.59    0.41
   2  -7  13    2.83    0.49
   2   7  13    2.69    0.46
  -2   7 -13    2.26    0.37
   2  -7  13    2.64    0.44
   2   7  14   -0.12    0.26
  -2   7 -14   -0.20    0.21
   2  -7  14   -0.12    0.18
  -2   7 -15    0.66    0.19
   2  -7  15    0.80    0.26
   2  -7  15    0.96    0.26
   2   7  15    0.26    0.22
   2   7  16    0.43    0.20
   2   8 -15   -0.02    0.14
  -2  -8  14    3.22    0.41
  -2  -8  14    2.62    0.35
   2   8 -14    2.35    0.33
  -2  -8  14    3.19    0.40
  -2  -8  13    0.22    0.17
  -2  -8  13    0.25    0.21
  -2  -8  13    0.19    0.20
   2   8 -13   -0.23    0.25
  -2  -8  13    0.15    0.17
   2   8 -12    0.12    0.26
  -2  -8  12    0.69    0.25
  -2  -8  12    0.59    0.28
  -2  -8  11    0.20    0.21
   2   8 -11   -0.57    0.33
  -2  -8  11   -0.26    0.21
  -2  -8  10    0.09    0.27
   2   8 -10    0.21    0.26
   2   8 -10   -0.35    0.33
  -2  -8  10    0.06    0.24
  -2  -8   9   36.23    1.76
   2   8  -9   32.54    1.21
   2   8  -9   33.39    1.45
  -2  -8   9   34.90    1.64
  -2  -8   8   13.80    1.16
  -2   8   8   11.62    0.85
   2   8  -8   13.80    1.01
  -2  -8   8   12.69    1.02
   2   8  -8   13.84    0.90
  -2  -8   7   60.91    2.20
  -2   8   7   55.18    1.85
   2   8  -7   64.27    2.12
   2   8  -7   50.74    1.61
   2   8  -7   61.55    1.80
  -2   8   7   65.03    2.06
  -2  -8   6   19.15    1.24
  -2   8   6   17.48    1.09
   2   8  -6   21.21    1.30
   2   8  -6   19.51    1.11
  -2   8   6   19.91    1.19
  -2  -8   5   90.47    2.60
  -2   8   5   99.34    2.59
   2   8  -5   91.28    2.27
  -2   8   5   91.82    2.44
   2   8  -5  100.60    2.73
  -2   8   4    6.44    0.77
   2   8  -4    7.61    0.78
   2   8  -4    7.10    0.83
   2   8  -4    6.17    0.68
  -2   8   4    6.18    0.73
   2  -8  -4    5.66    0.68
  -2   8   3    0.59    0.34
   2   8  -3   -0.66    0.45
   2   8  -3   -0.74    0.49
   2   8  -3    0.30    0.30
  -2   8   3    0.32    0.29
   2  -8  -3   -0.15    0.26
  -2   8   2    2.31    0.50
   2   8  -2    0.42    0.37
   2   8  -2    1.74    0.44
  -2   8   2    1.34    0.43
   2  -8  -2    1.22    0.40
   2  -8  -2    1.03    0.41
   2   8  -2    0.86    0.49
   2   8  -1   63.85    2.23
  -2   8   1   60.42    2.03
   2   8  -1   55.60    1.90
  -2   8   1   58.30    2.04
   2  -8  -1   55.37    2.16
   2   8  -1   60.72    1.95
   2   8   0   24.34    1.40
   2  -8   0   19.45    1.31
  -2   8   0   21.43    1.25
   2   8   0   23.56    1.42
  -2   8   0   22.77    1.30
   2   8   0   21.16    1.21
   2  -8   1    0.18    0.25
   2  -8   1    0.13    0.24
  -2   8  -1    0.18    0.35
   2   8   1    0.54    0.33
  -2   8  -1    0.39    0.30
   2  -8   2   12.43    1.09
   2  -8   2   13.08    1.08
   2   8   2   12.26    0.95
  -2   8  -2   12.45    0.97
  -2   8  -2   11.99    0.92
   2  -8   3    0.11    0.25
   2  -8   3    0.01    0.24
   2   8   3   -0.28    0.32
  -2   8  -3    0.06    0.31
  -2   8  -3   -0.35    0.35
   2  -8   4    1.24    0.40
   2  -8   4    0.59    0.33
   2   8   4    0.52    0.26
  -2   8  -4    0.73    0.30
  -2   8  -4   -0.12    0.31
   2  -8   5    0.29    0.28
   2  -8   5    0.29    0.24
   2   8   5    0.12    0.26
  -2   8  -5    0.17    0.27
  -2   8  -5    0.10    0.23
   2  -8   6   14.99    1.19
   2  -8   6   15.05    1.17
  -2   8  -6   15.66    1.03
  -2   8  -6   13.57    0.93
   2  -8   7   11.15    1.00
   2  -8   7   10.28    0.96
  -2   8  -7   10.03    0.82
  -2   8  -7    8.80    0.75
   2  -8   8    2.73    0.52
  -2   8  -8    3.15    0.45
   2  -8   8    2.80    0.51
  -2   8  -8    3.37    0.50
   2  -8   9   -0.49    0.29
  -2   8  -9    0.05    0.20
   2  -8   9   -0.16    0.35
   2   8   9    0.69    0.28
  -2   8  -9    0.34    0.26
   2  -8  10    5.25    0.61
  -2   8 -10    5.13    0.50
   2  -8  10    6.62    0.72
   2   8  10    5.29    0.57
  -2   8 -10    6.10    0.59
   2  -8  11    2.74    0.44
   2  -8  11    2.63    0.42
  -2   8 -11    1.70    0.28
   2  -8  11    2.30    0.45
   2   8  11    2.81    0.41
  -2   8 -11    2.49    0.38
  -2   8 -12    0.90    0.21
   2  -8  12    0.63    0.22
   2   8  12    1.47    0.30
  -2   8 -12    0.76    0.24
   2  -8  13    1.76    0.35
  -2   8 -13    1.36    0.26
  -2   8 -14    8.47    0.49
  -2  -9  11   -0.03    0.15
  -2  -9  11   -0.03    0.15
   2   9 -11    0.06    0.15
  -2  -9  10   -0.18    0.18
  -2  -9  10    0.06    0.16
   2   9 -10   -0.19    0.17
  -2  -9   9    0.31    0.21
  -2  -9   9   -0.04    0.17
   2   9  -9    0.20    0.19
  -2  -9   8    4.86    0.55
  -2  -9   8    4.33    0.53
   2   9  -8    4.51    0.50
   2   9  -7    9.09    0.70
  -2  -9   7    9.06    0.77
  -2  -9   6    1.15    0.34
  -2   9   6    1.15    0.33
   2   9  -6    1.65    0.41
   2   9  -5   26.54    1.22
  -2  -9   5   27.06    1.31
  -2   9   5   25.20    1.11
   2   9  -5   22.95    0.95
  -2  -9   4    8.01    0.73
   2   9  -4    8.64    0.77
  -2   9   4    8.62    0.71
  -2   9   4    8.46    0.69
   2   9  -4    7.40    0.59
   2   9  -3    5.07    0.61
  -2  -9   3    5.93    0.62
   2   9  -3    5.03    0.52
  -2   9   3    5.83    0.58
  -2   9   3    5.62    0.56
   2   9  -2    0.42    0.24
  -2   9   2   -0.31    0.27
  -2   9   2    0.36    0.20
   2  -9  -2    0.05    0.18
   2   9  -1   -0.05    0.20
  -2   9   1   -0.18    0.28
  -2   9   1   -0.03    0.22
   2  -9  -1    0.18    0.20
   2  -9  -1   -0.15    0.21
   2   9   0    0.13    0.21
  -2   9   0   -0.10    0.26
  -2   9   0    0.29    0.23
   2  -9   0    0.16    0.23
   2  -9   0   -0.04    0.24
   2   9   1    4.38    0.49
  -2   9  -1    4.53    0.53
  -2   9  -1    4.31    0.49
   2  -9   1    4.99    0.60
   2  -9   1    4.90    0.64
   2   9   2    1.83    0.36
  -2   9  -2    2.51    0.43
  -2   9  -2    2.24    0.38
   2  -9   2    2.29    0.46
   2  -9   2    1.97    0.40
  -2   9  -3    3.34    0.46
   2   9   3    3.28    0.43
  -2   9  -3    2.83    0.42
   2  -9   3    3.21    0.50
   2  -9   3    3.12    0.52
  -2   9  -4    0.16    0.22
  -2   9  -4   -0.16    0.20
   2  -9   4   -0.03    0.26
   2  -9   4   -0.13    0.25
  -2   9  -5    0.96    0.30
  -2   9  -5    0.91    0.26
   2  -9   5    0.59    0.25
   2  -9   5    0.48    0.23
  -2   9  -6    1.48    0.33
  -2   9  -6    0.71    0.21
   2  -9   6    1.04    0.29
   2  -9   6    0.92    0.30
  -2   9  -7    0.50    0.21
  -2   9  -7    0.26    0.15
   2  -9   7   -0.22    0.26
   2  -9   7    0.49    0.26
  -2   9  -8    1.14    0.26
   2  -9   8    1.08    0.27
   2  -9   8    1.70    0.35
   2  -9   9    3.13    0.44
  -2   9  -9    2.89    0.35
   2  -9   9    3.09    0.41
   2  -9  10    0.38    0.19
   2  -9  10    0.57    0.18
  -2   9 -10    0.22    0.15
  -2  10   1    0.18    0.13
  -2  10   0   -0.02    0.13
  -2  10  -1    2.49    0.29
  -2  10  -2    0.24    0.16
   3   0 -23   -0.10    0.16
   3   0 -22    0.02    0.19
   3   0 -21    1.88    0.40
  -3   0  21    1.95    0.39
   3   0 -20    0.27    0.29
  -3   0  20   -0.02    0.21
  -3   0  20    0.23    0.27
   3   0 -19    1.44    0.43
  -3   0  19    1.00    0.30
  -3   0  19    1.03    0.35
   3   0 -18    0.05    0.30
  -3   0  18    0.12    0.28
  -3   0  17    2.00    0.44
   3   0 -17    2.30    0.50
  -3   0  16   -0.65    0.47
  -3   0  15    0.99    0.39
   3   0 -15    0.30    0.40
  -3   0  14    0.29    0.31
   3   0 -14   -0.35    0.43
  -3   0  13  241.60    4.17
   3   0 -13  237.63    6.59
  -3   0  12    0.07    0.20
   3   0 -12   -0.05    0.37
   3   0 -11   16.73    1.59
   3   0 -10    0.04    0.24
   3   0  -9    3.40    0.66
   3   0  -8    0.25    0.30
  -3   0   8    0.32    0.36
   3   0  -7  559.69    7.83
  -3   0   7  583.08    7.86
   3   0  -6    0.20    0.24
  -3   0   6    0.33    0.33
   3   0  -5  215.87    4.52
  -3   0   5  227.98    4.52
   3   0  -4   -0.01    0.27
  -3   0   4   -0.09    0.24
   3   0  -3   40.00    1.91
  -3   0   3   39.39    1.78
   3   0  -2    0.29    0.13
   3   0  -2    0.34    0.29
   3   0  -1  494.21    3.15
   3   0  -1  498.33    6.36
   3   0   0   -0.07    0.13
   3   0   0    0.19    0.29
   3   0   1  983.23    9.26
   3   0   2    0.55    0.31
   3   0   3  104.70    3.11
   3   0   4   19.67    1.43
   3   0   5   26.76    1.72
   3   0   6    0.15    0.20
   3   0   6    0.89    0.41
   3   0   7  112.94    2.60
   3   0   7  117.61    3.91
   3   0   8    0.37    0.37
   3   0   9  122.63    4.32
   3   0  10    0.20    0.35
   3   0  10    0.24    0.23
   3   0  10   -0.01    0.19
   3   0  11   13.17    0.93
  -3   0 -11   14.25    1.59
   3   0  11   13.09    1.14
  -3   0 -12    0.39    0.36
   3   0  12   -0.08    0.23
   3   0  12   -0.08    0.30
   3   0  13   12.25    1.14
   3   0  13   10.95    0.89
  -3   0 -13   11.00    1.53
  -3   0 -14   -0.19    0.44
   3   0  14   -0.21    0.32
   3   0  14   -0.11    0.30
   3   0  15   50.56    2.38
   3   0  15   52.63    2.03
   3   0  16    1.06    0.44
   3   0  16    0.36    0.41
   3   0  17  245.65    5.02
   3   0  17  257.33    4.43
   3   0  18    0.20    0.33
   3   0  19   25.96    1.29
   3   0  20    0.70    0.34
   3   0  21   55.45    1.55
   3   0  22    0.09    0.13
   3   1 -23    1.61    0.27
   3  -1 -23    1.58    0.27
   3  -1 -22    2.25    0.38
   3   1 -22    1.96    0.34
  -3   1  21    1.62    0.37
  -3  -1  21    1.67    0.38
   3   1 -21    1.11    0.33
   3  -1 -21    1.53    0.36
  -3   1  21    1.20    0.28
  -3  -1  20    3.16    0.52
  -3   1  20    2.95    0.50
  -3   1  20    2.48    0.43
   3  -1 -20    2.76    0.53
   3   1 -20    2.41    0.47
  -3  -1  19    0.08    0.26
  -3   1  19   -0.07    0.26
  -3   1  19    0.17    0.23
   3  -1 -19    0.09    0.26
   3   1 -19    0.04    0.28
   3   1 -18   17.48    1.22
  -3  -1  18   17.82    1.23
  -3   1  18   17.74    1.22
   3   1 -17   16.60    1.23
  -3  -1  17   17.53    1.24
  -3   1  17   16.39    1.19
   3   1 -16  124.26    3.26
  -3  -1  16  123.66    3.22
  -3   1  16  129.58    3.24
   3   1 -15   81.28    4.13
   3  -1 -15   83.22    4.19
  -3  -1  15   85.65    2.61
  -3   1  15   88.31    2.63
   3   1 -15   86.45    2.69
  -3   1  14  127.20    3.12
  -3  -1  14  123.72    3.08
   3   1 -14  128.33    3.15
   3   1 -14  120.76    4.87
   3  -1 -14  118.85    4.86
  -3  -1  13   62.81    2.13
  -3   1  13   62.49    2.09
   3   1 -13   59.85    3.33
   3  -1 -13   62.75    3.40
  -3  -1  12   40.59    1.64
  -3   1  12   41.97    1.66
   3   1 -12   41.58    2.66
   3  -1 -12   39.05    2.58
  -3   1  11    8.76    0.74
  -3  -1  11    7.87    0.72
   3   1 -11    8.34    1.15
   3  -1 -11    7.93    1.13
   3   1 -10    1.32    0.47
   3  -1 -10    1.79    0.55
   3   1  -9    0.39    0.27
   3  -1  -9    0.73    0.37
   3   1  -8  531.32    7.99
  -3  -1   8  539.48    7.96
  -3   1   8  558.08    8.06
   3   1  -7    3.66    0.71
   3  -1  -7    3.70    0.68
  -3  -1   7    4.45    0.73
  -3   1   7    4.96    0.77
   3   1  -6    2.98    0.62
   3  -1  -6    4.00    0.69
  -3   1   6    4.16    0.70
  -3  -1   6    4.45    0.70
   3  -1  -5   16.45    1.28
   3   1  -5   17.50    1.32
  -3   1   5   19.41    1.32
  -3  -1   5   17.84    1.26
   3   1  -4   86.10    2.87
   3  -1  -4   82.12    2.81
  -3  -1   4   84.53    2.67
  -3   1   4   88.36    2.72
  -3  -1   3  429.75    5.95
  -3   1   3  445.35    6.04
   3   1  -2  355.76    3.92
   3  -1  -2  353.91    5.42
   3   1  -2  363.80    5.43
   3   1  -1  191.84    2.80
   3  -1  -1  190.70    3.96
   3   1  -1  193.00    3.94
   3   1   0    5.04    0.47
   3  -1   0    4.73    0.65
   3   1   0    5.23    0.69
   3  -1   1   46.72    2.12
   3   1   1   47.25    1.41
   3  -1   1   45.62    1.97
   3   1   1   47.57    1.99
   3  -1   2  220.47    4.70
   3   1   2  219.42    3.15
   3  -1   2  207.95    4.28
   3   1   2  220.16    4.37
   3  -1   3  353.31    6.10
   3   1   3  342.72    4.12
   3  -1   3  346.50    5.76
   3   1   3  351.14    5.76
   3  -1   4  173.01    4.33
   3  -1   4  178.81    4.23
   3  -1   5   53.82    2.47
   3   1   5   54.78    2.01
   3  -1   5   57.44    2.49
   3   1   5   62.04    2.57
   3  -1   6   27.01    1.80
   3   1   6   29.53    1.49
   3  -1   6   30.34    1.89
   3   1   6   32.57    1.96
   3   1   7  152.30    3.41
   3  -1   7  160.15    4.59
   3   1   7  159.70    4.54
   3  -1   8  134.75    4.39
   3   1   8  145.01    4.50
   3  -1   9  134.20    4.55
   3   1   9  139.11    4.59
   3   1  10   14.61    1.17
   3  -1  10   16.05    0.99
   3   1  10   16.16    1.00
   3  -1  10   17.00    1.71
   3   1  10   16.79    1.68
   3  -1  10   17.55    1.24
   3   1  11    1.73    0.36
   3   1  11    3.35    0.63
   3   1  11    2.86    0.46
   3  -1  11    2.39    0.44
  -3   1 -11    2.86    0.79
  -3  -1 -11    2.54    0.73
   3  -1  11    2.37    0.51
   3   1  12   68.06    2.15
   3   1  12   66.45    2.60
  -3   1 -12   75.68    3.79
   3  -1  12   70.54    2.23
  -3  -1 -12   71.25    3.72
   3   1  12   71.31    2.21
   3  -1  12   75.26    2.72
   3   1  13    0.90    0.32
   3  -1  13    0.97    0.35
   3   1  13    0.75    0.36
   3  -1  13    0.94    0.34
  -3   1 -13    1.07    0.55
  -3  -1 -13    1.05    0.51
   3   1  14   47.78    2.25
   3  -1  14   53.15    2.40
   3   1  14   48.40    1.93
   3  -1  14   48.54    1.94
   3  -1  15   13.75    1.27
   3  -1  15   12.59    1.01
   3   1  15   12.01    0.98
   3  -1  16   49.16    2.34
   3  -1  16   48.02    1.94
   3   1  16   51.49    1.97
   3  -1  17    1.07    0.44
   3   1  17    0.75    0.33
   3  -1  17    0.73    0.35
   3  -1  18   50.26    2.25
   3   1  18   56.47    1.94
   3  -1  18   52.46    1.89
   3  -1  19    1.01    0.36
   3   1  19    0.71    0.32
   3  -1  19    0.64    0.31
   3   1  20    6.35    0.60
   3  -1  20    6.32    0.61
   3   1  21   -0.05    0.19
   3  -1  21   -0.08    0.17
   3  -1  22    2.96    0.31
   3   1  22    2.92    0.31
   3  -2 -23    2.21    0.30
   3   2 -22    0.24    0.17
   3  -2 -22    0.43    0.23
  -3   2  22    0.24    0.18
  -3   2  21    1.28    0.29
   3   2 -21    1.11    0.31
   3  -2 -21    1.07    0.33
   3  -2 -20    2.96    0.51
   3   2 -20    2.77    0.46
  -3   2  20    2.36    0.43
  -3   2  20    2.69    0.44
  -3  -2  20    2.21    0.42
  -3  -2  19    8.71    0.83
  -3   2  19    9.22    0.83
  -3   2  19    8.01    0.78
   3   2 -19    8.51    0.82
  -3  -2  18    8.52    0.82
  -3   2  18    9.01    0.86
  -3   2  18    8.71    0.88
   3   2 -18    8.51    0.84
   3   2 -17   72.26    2.47
  -3  -2  17   76.01    2.47
  -3   2  17   72.61    2.38
   3   2 -16  152.80    3.58
  -3  -2  16  155.30    3.55
  -3   2  16  154.38    3.47
  -3  -2  15  183.31    3.94
   3   2 -15  181.14    3.89
  -3  -2  15  184.73    3.82
  -3   2  15  185.17    3.79
   3   2 -14  343.46    5.23
  -3  -2  14  346.11    5.15
  -3   2  14  351.84    5.15
  -3  -2  14  343.87    5.37
   3   2 -14  330.66    8.07
   3  -2 -14  330.06    8.17
  -3   2  13   39.55    1.66
  -3  -2  13   40.31    1.71
   3   2 -13   39.50    1.74
  -3  -2  13   39.79    1.79
   3   2 -13   35.78    2.56
   3  -2 -13   37.35    2.65
  -3   2  12   34.62    1.50
  -3  -2  12   35.76    1.55
   3   2 -12   35.73    1.59
  -3  -2  12   36.83    1.68
   3   2 -12   34.74    2.45
   3  -2 -12   34.82    2.46
  -3   2  11   10.90    0.84
  -3  -2  11   11.36    0.85
  -3  -2  11   12.42    0.98
   3   2 -11   11.16    1.37
   3  -2 -11   10.73    1.33
   3   2 -11   12.05    0.92
   3   2 -10    5.48    0.93
   3  -2 -10    6.44    1.02
  -3  -2  10    5.71    0.88
   3   2  -9  144.37    4.35
   3  -2  -9  150.97    4.49
   3   2  -8   18.78    1.49
   3  -2  -8   20.85    1.58
   3   2  -7  129.07    3.77
   3  -2  -7  128.48    3.78
  -3  -2   7  141.94    3.93
  -3   2   7  140.90    3.87
   3   2  -6    1.11    0.40
   3  -2  -6    1.14    0.42
  -3  -2   6    0.47    0.31
  -3   2   6    0.33    0.26
   3   2  -5  827.63    9.25
   3  -2  -5  842.70    9.44
  -3  -2   5  866.14    9.14
  -3   2   5  864.66    9.01
  -3  -2   4  964.33    9.39
  -3   2   4  961.47    9.34
  -3  -2   3  609.51    7.23
  -3   2   3  612.35    7.19
   3  -2  -3  600.26    7.83
   3  -2  -3  584.76    7.17
   3   2  -3  612.93    7.18
  -3  -2   2   22.97    1.34
  -3   2   2   21.20    1.29
   3  -2  -2   22.42    1.36
   3   2  -2   22.32    1.34
   3   2  -2   21.96    1.19
   3  -2  -2   22.35    1.54
   3  -2  -1   29.75    1.58
   3   2  -1   29.49    1.54
   3   2  -1   28.29    1.31
   3  -2  -1   29.22    1.75
   3  -2   0   24.72    1.44
   3   2   0   25.33    1.43
   3   2   0   22.86    1.18
   3  -2   0   24.39    1.62
   3  -2   1  699.45    7.83
   3   2   1  718.74    7.82
   3   2   1  699.20    6.68
   3  -2   1  719.51    9.02
   3   2   2  112.50    3.12
   3  -2   2  111.51    3.15
   3   2   2  111.01    2.66
   3  -2   2  120.01    3.68
   3  -2   3  338.00    5.72
   3   2   3  345.40    5.67
   3   2   3  342.18    4.85
   3   2   3  343.93    5.36
   3  -2   3  349.34    6.38
   3  -2   4  530.35    7.51
   3   2   4  540.03    7.40
   3   2   4  532.77    6.36
   3  -2   4  532.37    8.08
   3   2   4  538.00    6.83
   3  -2   5  115.00    3.61
   3   2   5  114.28    3.52
   3   2   5  111.11    2.92
   3  -2   5  114.14    3.80
   3   2   5  113.33    3.14
   3  -2   6    4.81    0.79
   3   2   6    4.58    0.79
   3  -2   6    4.92    0.87
   3   2   6    4.83    0.70
   3  -2   7   78.44    3.27
   3   2   7   82.52    3.27
   3  -2   7   71.83    3.21
   3   2   7   78.74    2.73
   3  -2   8   15.14    1.51
   3   2   8   13.55    1.40
   3  -2   8   12.32    1.37
   3  -2   9   60.02    3.09
   3   2   9   56.25    2.94
   3  -2   9   53.09    2.84
   3   2   9   53.20    1.86
   3  -2   9   52.07    2.06
   3  -2  10  183.36    4.01
   3  -2  10  194.86    5.75
   3   2  10  181.64    2.83
   3   2  10  182.40    3.58
   3  -2  10  173.30    5.17
  -3   2 -10  195.20    5.60
  -3  -2 -10  184.09    5.51
   3   2  10  182.63    3.34
   3  -2  10  181.58    3.38
   3   2  11  147.20    3.08
   3  -2  11  150.05    3.15
  -3  -2 -11  149.95    5.11
  -3   2 -11  160.03    5.24
   3   2  11  147.44    3.30
   3   2  11  146.09    2.66
   3  -2  11  158.59    3.85
   3   2  12   75.31    2.26
   3  -2  12   75.85    2.28
  -3   2 -12   77.83    3.80
  -3  -2 -12   73.98    3.79
   3   2  12   75.35    2.39
   3   2  12   74.40    1.93
   3  -2  12   75.10    2.74
   3   2  13   33.07    1.60
   3   2  13   33.11    1.54
   3  -2  13   33.78    1.58
  -3  -2 -13   33.94    2.68
  -3   2 -13   37.31    2.76
   3  -2  13   32.93    1.91
   3   2  14   -0.63    0.47
   3   2  14    0.32    0.24
   3  -2  14    0.13    0.24
   3  -2  14    0.27    0.34
   3  -2  15   18.71    1.18
   3   2  15   19.49    1.20
   3  -2  15   22.06    1.59
   3   2  16    0.87    0.27
   3  -2  16    1.60    0.51
   3   2  16    1.03    0.33
   3  -2  16    1.12    0.35
   3  -2  17   18.25    1.16
   3   2  17   20.34    1.18
   3   2  17   17.40    1.10
   3  -2  17   21.05    1.51
   3  -2  18    0.04    0.20
   3   2  18    0.18    0.23
   3  -2  18    0.05    0.25
   3  -2  19    1.86    0.36
   3   2  19    2.27    0.40
   3  -2  19    2.12    0.47
   3   2  20    0.61    0.24
   3  -2  20    0.70    0.23
   3  -2  20    0.80    0.30
   3   2  21    3.14    0.34
   3  -2  21    2.80    0.34
  -3   3  22    7.28    0.52
   3  -3 -22    6.87    0.54
  -3   3  21    6.47    0.57
   3  -3 -21    5.81    0.58
   3   3 -20    0.04    0.20
  -3  -3  20    0.03    0.15
  -3   3  20    0.01    0.20
  -3   3  19    2.01    0.39
  -3  -3  19    2.50    0.43
  -3  -3  19    2.33    0.45
   3   3 -19    2.60    0.45
  -3   3  19    2.41    0.48
  -3  -3  18    4.48    0.58
  -3   3  18    5.01    0.61
   3   3 -18    4.79    0.62
  -3   3  18    4.00    0.60
  -3   3  17   -0.16    0.32
   3   3 -17    0.13    0.26
  -3  -3  17    0.16    0.27
  -3  -3  17   -0.04    0.30
  -3   3  17    0.04    0.30
   3   3 -16    2.10    0.47
  -3  -3  16    2.09    0.50
  -3  -3  16    2.42    0.48
  -3   3  16    2.16    0.46
  -3  -3  15    4.35    0.69
  -3   3  15    4.87    0.64
   3   3 -15    3.82    0.61
  -3  -3  15    4.30    0.65
  -3  -3  15    4.44    0.65
   3   3 -14   12.04    1.01
  -3   3  14   13.38    0.99
  -3  -3  14   13.36    1.04
  -3  -3  14   14.31    1.18
  -3  -3  13    9.08    0.84
  -3   3  13    8.75    0.82
  -3  -3  13   10.18    0.99
   3   3 -13    7.44    1.20
   3  -3 -13    8.15    1.23
   3   3 -13    8.45    0.83
  -3  -3  12   32.11    1.69
  -3  -3  12   30.28    1.44
  -3   3  12   28.95    1.42
   3   3 -12   28.58    2.21
   3  -3 -12   29.96    2.28
   3   3 -12   31.47    1.51
  -3  -3  11   33.77    2.36
  -3  -3  11   36.30    1.77
   3   3 -11   30.65    2.18
   3  -3 -11   32.18    2.24
   3   3 -11   33.99    1.51
  -3   3  11   32.81    1.41
  -3  -3  11   33.56    1.44
  -3  -3  10    0.58    0.34
   3   3 -10    0.50    0.29
   3  -3 -10    0.68    0.42
  -3  -3   9  134.02    4.62
   3   3  -9  126.02    4.04
   3  -3  -9  131.00    4.17
   3   3  -8   79.12    3.16
   3  -3  -8   83.34    3.25
   3  -3  -7    5.14    0.82
   3   3  -7    4.53    0.78
  -3   3   7    5.26    0.69
   3  -3  -6  110.50    3.53
   3   3  -6  106.67    3.42
  -3   3   6  107.81    3.29
  -3  -3   5  106.13    3.16
  -3   3   5  103.42    3.08
   3  -3  -4   23.25    1.49
   3   3  -4   23.08    1.44
  -3  -3   4   23.73    1.47
  -3   3   4   23.27    1.44
   3  -3  -4   24.19    1.65
  -3  -3   3   54.28    2.14
  -3   3   3   52.92    2.08
   3   3  -3   51.28    2.10
   3  -3  -3   53.57    2.20
   3   3  -3   52.67    2.12
   3  -3  -3   56.29    2.56
  -3  -3   2  114.35    3.09
  -3   3   2  114.15    3.02
   3   3  -2  112.61    3.08
   3  -3  -2  114.44    3.17
   3   3  -2  114.01    3.06
   3  -3  -2  114.39    3.68
  -3  -3   1   22.95    1.37
  -3   3   1   21.29    1.31
   3   3  -1   21.36    1.34
   3  -3  -1   20.67    1.60
   3  -3  -1   20.20    1.31
   3   3  -1   20.39    1.27
   3   3   0  395.94    5.74
   3  -3   0  380.66    6.84
   3  -3   0  392.72    5.83
   3   3   0  385.82    5.62
   3   3   1   90.45    2.75
   3   3   1   87.94    2.86
   3  -3   1   87.93    3.32
   3  -3   1   87.70    2.83
   3   3   1   87.34    2.70
   3   3   2    0.11    0.32
   3  -3   2    1.21    0.53
   3   3   2   -0.02    0.32
   3  -3   2    0.33    0.30
   3   3   2    0.14    0.27
   3   3   3  150.96    3.67
   3  -3   3  147.68    4.48
   3   3   3  152.30    3.85
   3  -3   3  142.77    3.79
   3   3   3  141.44    3.67
   3   3   4  278.19    5.12
   3  -3   4  264.24    6.12
   3   3   4  284.76    5.31
   3  -3   4  276.13    5.44
   3   3   4  274.23    5.33
   3   3   5   42.64    2.09
   3  -3   5   41.58    2.49
   3   3   5   42.90    2.16
   3  -3   5   43.32    2.29
   3   3   5   41.77    2.19
   3   3   6  150.94    3.94
   3   3   6  146.99    4.18
   3  -3   6  136.71    4.56
   3   3   6  147.00    4.06
   3   3   7   27.00    1.35
   3  -3   7   31.05    2.23
   3  -3   7   33.90    2.13
   3   3   7   29.13    1.94
   3  -3   8   70.47    2.41
   3   3   8   73.67    2.30
   3  -3   8   76.41    2.39
   3   3   8   72.89    1.77
   3  -3   8   74.04    2.29
   3  -3   8   72.31    3.51
   3  -3   8   79.14    3.44
   3   3   8   75.96    3.33
   3  -3   9   10.51    0.98
  -3   3  -9   10.31    1.26
  -3  -3  -9    8.24    1.18
   3  -3   9   11.10    0.91
   3   3   9    9.62    0.71
   3  -3   9   11.81    0.99
   3  -3   9    9.31    1.31
   3   3   9    9.21    0.86
   3  -3   9    9.64    0.77
   3   3   9    8.49    0.71
   3  -3  10   13.91    1.15
   3  -3  10   12.21    0.89
   3   3  10   13.52    1.05
  -3   3 -10   14.04    1.50
  -3  -3 -10   10.80    1.42
   3   3  10   13.96    0.88
   3  -3  10   12.41    1.03
   3   3  10   14.45    1.08
   3  -3  10   11.73    1.51
  -3   3 -11  104.22    4.26
  -3  -3 -11   97.26    4.18
   3  -3  11  102.19    2.60
   3   3  11   98.76    2.49
   3   3  11  107.39    2.36
   3  -3  11  109.14    3.24
   3   3  11  103.05    2.90
   3   3  12    1.94    0.41
   3  -3  12    2.57    0.48
  -3   3 -12    2.09    0.73
  -3  -3 -12    1.45    0.58
   3   3  12    1.98    0.47
   3  -3  12    2.46    0.58
   3   3  12    1.93    0.48
   3  -3  13   27.44    1.39
   3   3  13   27.55    1.36
   3  -3  13   26.80    1.72
   3   3  13   25.72    1.50
   3  -3  14   11.77    0.94
   3   3  14   13.31    0.97
   3   3  14   12.59    1.09
   3  -3  14   14.14    1.28
   3   3  15   -0.12    0.38
   3   3  15    0.20    0.23
   3  -3  15    0.30    0.23
   3  -3  15    0.49    0.42
   3  -3  16   19.52    1.14
   3   3  16   19.58    1.11
   3   3  16   18.32    1.23
   3  -3  16   22.76    1.57
   3   3  17    1.16    0.36
   3   3  17    1.13    0.32
   3  -3  17    1.21    0.36
   3  -3  17    1.42    0.42
   3   3  18    8.64    0.75
   3  -3  18   11.18    1.02
   3  -3  18    9.24    0.72
   3   3  18    9.53    0.71
   3  -3  19    1.14    0.36
   3   3  19    0.81    0.23
   3  -3  19    0.96    0.27
   3   3  19    1.36    0.31
   3  -3  20    2.53    0.42
   3  -4 -21    0.08    0.15
  -3   4  21    0.10    0.18
  -3   4  20    0.27    0.20
  -3  -4  20    0.62    0.22
  -3   4  19   -0.06    0.22
  -3  -4  19    0.25    0.26
  -3  -4  18    9.87    0.80
  -3   4  18   11.47    0.92
  -3  -4  17   32.66    1.57
  -3   4  17   34.80    1.65
  -3   4  16    0.22    0.38
  -3  -4  16    0.40    0.30
  -3  -4  15  124.63    3.49
  -3  -4  15  114.11    3.22
   3   4 -15  113.02    2.99
  -3   4  15  127.36    3.29
  -3  -4  14  101.10    3.16
  -3   4  14  101.40    2.93
   3   4 -13    1.02    0.30
  -3  -4  13    2.14    0.52
   3   4 -12   -0.15    0.28
  -3  -4  12    0.29    0.32
  -3  -4  11   12.47    1.61
  -3  -4  11   14.56    1.21
   3   4 -11   14.03    1.02
  -3   4  10    0.18    0.21
  -3  -4  10    0.26    0.35
  -3  -4  10    0.08    0.27
  -3  -4   9   10.50    1.44
  -3   4   9    9.80    0.80
  -3  -4   8    6.66    1.15
  -3   4   8    7.72    0.70
   3   4  -8    7.03    0.59
  -3  -4   7    1.57    0.54
  -3   4   7    1.52    0.47
  -3   4   7    1.35    0.29
   3   4  -7    0.99    0.40
  -3   4   6   56.17    2.52
  -3   4   6   59.38    1.83
   3   4  -6   54.27    2.32
  -3  -4   6   61.38    3.33
   3   4  -5    6.80    0.85
   3  -4  -5    7.31    0.99
   3   4  -5    6.95    0.95
   3  -4  -4   23.70    1.81
   3   4  -4   25.08    1.59
   3   4  -4   22.79    1.62
   3  -4  -3   53.49    2.73
   3   4  -3   52.97    2.35
   3   4  -3   53.01    2.42
   3   4  -2    2.94    0.57
   3  -4  -2    3.71    0.78
   3   4  -2    3.50    0.67
   3  -4  -1  278.94    6.40
   3   4  -1  279.12    5.45
   3   4  -1  288.45    5.61
   3  -4   0  290.30    6.59
   3   4   0  304.76    5.71
   3   4   0  300.40    5.70
   3  -4   1   20.99    1.85
   3   4   1   20.89    1.54
   3   4   1   18.84    1.48
   3   4   2    0.96    0.51
   3  -4   2    0.94    0.56
   3   4   2   -0.01    0.39
   3   4   3  417.39    7.08
   3   4   3  433.07    7.05
  -3   4  -4   36.47    1.46
   3  -4   4   34.63    1.61
   3   4   4   42.30    2.26
   3  -4   4   37.88    2.58
   3   4   4   45.31    2.39
   3  -4   4   36.15    1.68
   3   4   4   38.52    1.32
   3  -4   5  672.63    7.17
   3  -4   5  662.35    7.31
   3  -4   5  672.68   11.04
   3   4   5  673.77    6.92
   3  -4   6  216.66    4.10
   3   4   6  222.73    5.29
   3  -4   6  216.14    4.24
   3   4   6  201.72    3.04
   3  -4   6  226.12    6.45
   3   4   6  217.35    3.96
   3   4   6  207.02    3.26
   3  -4   7   21.55    1.31
   3  -4   7   20.84    1.31
   3   4   7   20.98    1.69
   3  -4   7   21.77    1.37
   3   4   7   20.96    1.02
   3  -4   7   21.03    2.03
   3   4   7   21.43    1.28
   3   4   8   -0.07    0.38
   3  -4   8    0.32    0.27
   3  -4   8    0.23    0.27
   3   4   8    0.08    0.31
   3  -4   8    0.17    0.29
   3   4   9   44.06    1.94
   3   4   9   48.72    1.59
   3  -4   9   44.73    2.01
   3  -4   9   46.50    1.95
   3  -4   9   50.34    2.12
   3  -4   9   46.28    3.05
   3   4  10   43.13    1.91
   3   4  10   46.71    1.59
   3  -4  10   44.01    2.00
   3  -4  10   43.37    1.88
   3  -4  10   45.27    2.08
   3  -4  10   40.55    2.97
   3  -4  11   69.20    3.90
   3   4  11   76.58    2.08
   3  -4  11   72.35    2.56
   3  -4  11   74.86    2.73
   3   4  11   71.16    2.48
   3   4  12    5.14    0.63
   3  -4  12    5.65    0.82
   3   4  12    4.38    0.63
   3  -4  13   15.57    1.31
   3   4  13   14.09    1.13
   3  -4  14    0.01    0.21
   3  -4  14    0.25    0.29
   3   4  14   -0.40    0.43
   3  -4  15    3.29    0.63
   3   4  15    1.71    0.41
   3  -4  16   11.25    1.08
   3   4  16    9.18    0.85
   3  -4  17    1.40    0.42
   3   4  17    1.26    0.36
   3  -4  18    6.13    0.71
   3   4  18    6.03    0.61
   3  -4  19    1.49    0.35
  -3   4 -19    1.81    0.32
   3  -4  19    1.81    0.32
   3   4  19    1.60    0.32
  -3   4 -20    0.14    0.13
  -3   5  20    0.85    0.22
  -3  -5  20    0.76    0.21
  -3   5  19    0.12    0.19
  -3  -5  19   -0.06    0.15
  -3   5  18    0.20    0.21
  -3  -5  18    0.63    0.24
  -3  -5  18    1.00    0.33
  -3   5  17    9.83    0.82
  -3  -5  17    8.72    0.79
  -3  -5  16    0.50    0.30
  -3   5  16    0.15    0.27
  -3  -5  16    0.53    0.23
  -3  -5  15    0.85    0.33
  -3   5  15    1.37    0.37
  -3  -5  15    0.96    0.29
  -3  -5  14    1.43    0.50
  -3  -5  14    0.45    0.29
  -3   5  14    1.56    0.43
  -3  -5  13    6.58    0.88
  -3   5  13    5.70    0.73
  -3  -5  12    8.68    1.00
  -3   5  12    9.29    0.90
  -3  -5  11   13.35    1.20
  -3   5  11   11.95    0.99
  -3   5  10   -0.09    0.31
  -3  -5  10    0.40    0.44
  -3  -5  10   -0.16    0.43
  -3   5  10   -0.05    0.25
  -3  -5   9   17.79    2.06
  -3   5   9   17.82    1.14
  -3   5   9   17.98    1.14
  -3  -5   9   15.78    1.27
   3   5  -8    1.07    0.50
  -3  -5   8    2.09    0.78
  -3   5   8    1.75    0.42
  -3  -5   7   25.80    2.39
  -3   5   7   22.01    1.24
   3   5  -7   21.92    1.88
  -3   5   7   20.07    1.71
  -3  -5   6  113.57    4.99
   3  -5  -6  104.59    2.92
  -3   5   6  108.79    2.70
   3   5  -6  109.94    4.08
  -3   5   6  102.63    3.89
  -3  -5   5   22.96    2.26
   3   5  -5   17.69    1.43
   3  -5  -5   19.61    1.29
  -3   5   5   20.96    1.20
  -3   5   5   19.00    1.68
   3   5  -5   21.80    1.85
   3   5  -4  145.41    4.60
   3  -5  -4  134.12    3.37
   3  -5  -4  144.12    4.88
  -3  -5   4  141.22    5.45
   3   5  -4  131.10    3.86
  -3   5   4  137.98    3.00
   3   5  -4  133.92    2.41
   3   5  -3    1.67    0.62
  -3  -5   3    1.25    0.56
   3  -5  -3    2.80    0.47
   3  -5  -3    2.34    0.47
   3   5  -3    1.57    0.49
   3  -5  -3    2.09    0.69
   3   5  -3    1.44    0.34
   3   5  -3    2.44    0.44
  -3   5   3    2.54    0.49
  -3   5   2   79.96    2.26
   3   5  -2   77.73    2.16
   3  -5  -2   79.05    2.40
   3  -5  -2   78.07    2.59
  -3  -5   2   78.66    3.99
   3  -5  -2   77.03    3.60
   3   5  -2   76.16    3.04
   3   5  -2   72.86    1.79
   3   5  -2   79.13    2.10
   3   5  -2   85.85    3.43
   3   5  -1    3.66    0.83
  -3  -5   1    3.90    0.93
  -3   5   1    3.05    0.50
   3  -5  -1    4.06    0.59
   3   5  -1    4.57    0.82
   3  -5  -1    3.04    0.83
   3   5  -1    4.14    0.50
   3   5  -1    3.15    0.53
   3   5  -1    2.49    0.44
  -3   5   0   64.34    1.99
   3   5   0   67.90    3.04
   3  -5   0   65.37    2.22
   3  -5   0   66.82    3.49
   3   5   0   64.02    2.88
  -3  -5   0   66.30    3.54
   3   5   0   62.26    1.66
   3  -5   0   63.38    2.22
   3   5   0   63.40    1.88
   3   5   0   65.78    2.01
  -3   5  -1   25.60    1.29
   3   5   1   25.56    1.26
   3  -5   1   26.68    1.44
   3  -5   1   24.92    2.19
   3   5   1   24.55    1.83
  -3  -5  -1   23.79    2.11
   3   5   1   24.46    1.08
   3  -5   1   24.68    1.42
   3   5   1   26.56    1.21
   3   5   1   24.45    1.34
   3   5   1   26.80    1.94
   3   5   2    1.87    0.62
  -3  -5  -2    1.61    0.62
  -3   5  -2    1.74    0.38
   3  -5   2    1.15    0.33
   3   5   2    2.89    0.46
   3  -5   2    1.56    0.62
   3  -5   2    1.89    0.45
   3   5   2    2.78    0.56
   3   5   2    2.24    0.47
   3   5   2    3.85    0.51
   3   5   2    1.90    0.38
  -3   5  -3    4.52    0.56
   3   5   3    2.25    0.40
   3   5   3    2.17    0.46
   3  -5   3    2.09    0.44
   3   5   3    2.26    0.40
   3  -5   3    2.33    0.49
   3   5   3    2.08    0.49
   3   5   3    2.88    0.51
   3   5   3    1.98    0.60
   3  -5   3    2.10    0.70
  -3  -5  -3    2.23    0.73
   3   5   4    3.90    0.84
  -3  -5  -4    3.94    0.82
  -3   5  -4    3.69    0.51
   3  -5   4    4.11    0.63
   3  -5   4    3.94    0.94
   3   5   4    3.47    0.50
   3  -5   4    3.71    0.64
   3   5   4    3.85    0.55
   3   5   4    3.52    0.58
   3   5   4    3.63    0.48
  -3   5  -5   19.39    1.18
   3   5   5   20.02    1.76
   3  -5   5   19.34    1.32
   3  -5   5   17.62    1.98
   3   5   5   19.07    0.99
   3  -5   5   17.61    1.31
   3   5   5   17.92    1.21
   3   5   5   17.59    1.02
   3   5   5   18.23    1.11
   3   5   6   47.46    2.66
   3  -5   6   48.70    2.08
   3   5   6   49.37    1.95
   3   5   6   46.39    1.52
   3  -5   6   47.67    2.12
   3  -5   6   47.82    3.27
  -3   5  -6   47.27    1.84
  -3   5  -7    3.93    0.61
   3  -5   7    4.82    0.70
   3   5   7    3.66    0.59
   3   5   7    3.64    0.52
   3  -5   7    5.07    0.73
   3  -5   7    4.21    1.02
   3   5   7    3.32    0.82
   3  -5   8   56.35    2.19
   3  -5   8   58.68    2.31
  -3   5  -8   62.60    2.15
   3  -5   8   59.58    2.39
   3   5   8   56.56    1.75
   3  -5   8   54.69    3.55
   3   5   8   59.16    2.23
  -3   5  -9   24.55    1.38
   3  -5   9   22.38    1.44
   3  -5   9   22.06    1.43
   3   5   9   22.24    1.40
   3  -5   9   22.66    1.49
   3   5   9   21.57    1.12
   3  -5  10    0.86    0.33
   3   5  10    0.95    0.41
   3  -5  10    0.91    0.37
   3   5  10    0.43    0.36
   3  -5  10    1.25    0.40
   3   5  11    1.03    0.44
   3  -5  11    0.37    0.29
   3   5  11    0.54    0.37
   3  -5  11    0.92    0.38
   3   5  12   35.69    1.44
   3  -5  12   33.96    1.83
   3   5  12   32.58    1.72
   3  -5  13    2.57    0.57
   3   5  13    2.10    0.53
   3  -5  14    3.31    0.57
   3   5  14    2.72    0.53
  -3   5 -14    4.15    0.58
   3  -5  14    4.39    0.66
   3  -5  15    1.99    0.41
   3   5  15    1.46    0.41
   3  -5  15    2.32    0.50
  -3   5 -15    2.03    0.39
   3   5  16    4.29    0.58
  -3   5 -16    5.30    0.57
   3  -5  16    5.12    0.66
  -3   5 -17    9.00    0.65
   3   5  17    7.51    0.67
   3  -5  17    7.28    0.73
   3   5  18    2.14    0.37
   3  -5  18    1.49    0.33
  -3   6  18    2.16    0.29
  -3  -6  18    2.53    0.39
  -3   6  17    0.44    0.20
   3   6 -17    0.08    0.21
  -3  -6  17    0.16    0.19
  -3  -6  17    0.34    0.24
  -3  -6  16    0.07    0.17
  -3   6  16    0.33    0.25
   3   6 -16    0.03    0.25
  -3  -6  16   -0.05    0.23
  -3  -6  15    4.80    0.60
  -3   6  15    4.91    0.56
   3   6 -15    4.59    0.50
  -3  -6  15    5.36    0.66
  -3  -6  14   12.45    1.01
  -3   6  14   13.29    0.94
  -3  -6  14   12.59    1.07
  -3   6  13   22.92    1.27
  -3  -6  13   24.10    1.54
  -3  -6  13   24.73    1.54
  -3   6  12   54.06    1.94
  -3  -6  12   56.32    2.32
  -3  -6  12   54.30    2.33
  -3  -6  11    2.99    0.65
  -3   6  11    2.63    0.50
  -3   6  10   13.88    1.00
  -3   6  10   12.08    0.97
  -3  -6  10   12.48    1.15
  -3   6   9   16.31    1.15
  -3  -6   9   15.40    1.34
   3   6  -8   10.98    0.91
  -3   6   8   13.28    1.05
  -3  -6   8   10.31    1.09
   3   6  -7   30.72    1.46
  -3  -6   7   29.84    1.74
  -3   6   7   32.04    1.55
   3  -6  -6   47.02    2.01
  -3   6   6   48.48    1.89
   3   6  -6   44.21    1.72
   3  -6  -5   70.65    2.52
  -3   6   5   65.57    3.36
   3   6  -5   78.43    3.65
  -3  -6   5   76.74    4.38
   3   6  -5   70.96    2.18
  -3   6   5   76.16    2.37
  -3   6   4   43.21    1.80
   3  -6  -4   39.70    1.95
  -3   6   4   39.24    2.62
   3   6  -4   43.87    2.76
  -3  -6   4   45.01    3.34
   3   6  -4   40.42    1.74
   3   6  -4   41.38    1.67
  -3   6   3   53.03    1.97
   3  -6  -3   45.78    2.12
   3  -6  -3   47.67    1.97
   3   6  -3   51.09    2.93
  -3  -6   3   49.30    3.47
   3   6  -3   48.05    1.89
  -3   6   3   49.25    1.76
   3   6  -3   47.71    1.78
  -3   6   2   31.76    1.54
   3   6  -2   29.90    2.24
   3  -6  -2   28.16    1.68
   3  -6  -2   29.69    1.60
   3  -6  -2   26.86    2.33
  -3  -6   2   29.53    2.65
   3   6  -2   26.46    1.35
  -3   6   2   28.33    1.33
   3   6  -2   29.77    1.41
  -3   6   1  121.48    3.03
   3   6  -1  118.70    4.37
   3  -6  -1  121.76    3.23
   3  -6  -1  114.77    4.90
  -3  -6   1  120.06    5.26
   3   6  -1  118.30    2.31
   3   6  -1  123.37    2.83
   3   6  -1  118.49    2.94
  -3   6   1  111.79    2.67
   3   6   0  296.98    6.88
   3  -6   0  273.68    4.95
   3  -6   0  262.40    7.56
  -3  -6   0  273.59    7.82
   3   6   0  280.22    3.58
   3  -6   0  270.08    4.90
   3   6   0  294.23    4.37
  -3   6   0  268.68    4.18
   3   6   0  288.31    4.57
   3   6   1   18.21    1.11
  -3   6  -1   26.18    1.49
   3   6   1   20.69    1.96
   3  -6   1   21.19    1.45
   3   6   1   18.82    1.22
   3  -6   1   20.68    1.44
   3   6   1   29.75    1.38
   3   6   1   29.66    1.62
   3  -6   1   18.49    2.08
  -3  -6  -1   19.04    2.08
   3   6   2  258.31    4.09
  -3   6  -2  290.08    4.59
   3   6   2  283.57    6.85
   3  -6   2  268.71    5.02
   3   6   2  284.01    4.58
   3  -6   2  267.05    5.00
   3   6   2  276.33    3.64
  -3  -6  -2  256.39    7.38
   3  -6   2  254.61    7.63
   3   6   2  287.38    4.27
  -3   6  -3   37.09    1.67
   3   6   3   33.95    2.39
   3  -6   3   32.53    1.75
   3  -6   3   30.37    2.69
   3   6   3   40.34    1.42
   3  -6   3   32.41    1.78
   3   6   3   37.17    1.59
   3   6   3   31.96    1.65
   3   6   3   31.12    1.45
  -3   6  -4    4.82    0.67
   3   6   4    2.64    0.48
   3  -6   4    4.12    0.68
   3   6   4    3.88    0.56
   3   6   4    3.98    0.68
   3   6   4    4.94    0.59
   3  -6   4    4.37    0.73
   3  -6   4    4.11    1.06
   3   6   4    3.05    0.76
   3  -6   5    2.40    0.57
   3   6   5    2.37    0.44
   3  -6   5    1.96    0.53
   3   6   5    1.94    0.54
  -3   6  -5    2.26    0.50
   3   6   6    7.46    0.66
   3  -6   6    8.72    0.98
  -3   6  -6    7.38    0.82
   3   6   6    6.99    0.83
   3  -6   6    8.64    0.95
   3  -6   7   15.97    1.30
   3   6   7   16.61    0.95
  -3   6  -7   18.35    1.20
   3   6   7   15.52    1.20
   3  -6   7   17.43    1.31
   3   6   8   11.70    0.82
   3  -6   8   13.41    1.18
  -3   6  -8   14.80    1.10
   3   6   8   11.78    1.04
   3  -6   8   13.03    1.15
   3  -6   9   -0.34    0.41
   3   6   9   -0.50    0.43
   3   6   9   -0.19    0.36
   3  -6   9   -0.35    0.42
  -3   6  -9   -0.07    0.26
   3  -6  10    1.66    0.41
   3  -6  10    1.50    0.37
   3  -6  10    1.20    0.37
   3   6  10    1.49    0.39
   3   6  10    1.30    0.40
  -3   6 -10    2.33    0.51
   3  -6  11    9.99    0.95
   3  -6  11    8.97    0.85
   3   6  11    9.26    0.93
   3   6  12   14.50    1.10
  -3   6 -12   15.35    1.03
   3  -6  12   15.74    1.13
   3   6  13   22.36    1.28
  -3   6 -13   22.74    1.17
   3  -6  13   22.61    1.33
   3  -6  13   21.64    1.37
   3  -6  14    3.11    0.49
   3   6  14    2.29    0.46
   3  -6  14    2.56    0.45
  -3   6 -14    2.65    0.44
   3  -6  15    1.44    0.34
   3  -6  15    1.65    0.34
   3   6  15    1.26    0.33
  -3   6 -15    1.60    0.33
   3  -6  16    3.55    0.45
  -3   6 -16    3.57    0.39
   3   6  16    3.86    0.49
   3   6  17    0.57    0.25
  -3   6 -17   -0.01    0.13
  -3  -7  16    1.16    0.28
   3   7 -16    1.26    0.25
  -3  -7  15    2.45    0.38
   3   7 -15    2.49    0.33
  -3  -7  15    2.38    0.38
  -3  -7  14    0.45    0.26
   3   7 -14    0.61    0.25
  -3  -7  14    0.49    0.26
  -3  -7  13    0.28    0.25
   3   7 -13    0.04    0.26
  -3  -7  13    0.80    0.34
  -3  -7  12    0.24    0.28
  -3  -7  12    0.23    0.28
   3   7 -12   -0.18    0.32
  -3  -7  11    8.81    0.88
  -3  -7  11    9.24    0.92
   3   7 -11    7.42    0.64
  -3  -7  10    0.07    0.27
  -3  -7  10    0.18    0.32
   3   7 -10   -0.52    0.47
  -3  -7   9   23.51    1.48
  -3  -7   9   21.78    1.42
   3   7  -9   19.86    1.09
  -3   7   9   22.63    1.27
  -3  -7   8    8.61    0.95
  -3   7   8    9.46    0.92
   3   7  -8    9.47    0.90
  -3  -7   8    8.26    0.94
   3   7  -8    9.64    0.91
  -3   7   7  134.00    3.14
   3   7  -7  130.01    3.09
   3   7  -7  128.87    2.85
  -3   7   6   47.01    1.88
   3   7  -6   48.57    1.85
   3   7  -6   46.85    1.91
  -3  -7   6   42.31    2.02
  -3   7   5   81.36    2.46
   3   7  -5   78.15    2.27
   3   7  -5   78.02    2.43
  -3   7   5   70.56    2.08
  -3  -7   5   69.96    2.48
   3  -7  -5   70.16    2.50
  -3   7   4   24.81    1.42
   3   7  -4   25.40    1.37
   3   7  -4   23.21    1.34
  -3   7   4   21.52    1.19
  -3  -7   4   23.36    1.43
   3  -7  -4   22.14    1.46
  -3   7   3   41.91    1.78
   3   7  -3   42.58    1.70
   3   7  -3   38.11    1.71
  -3   7   3   36.65    1.55
  -3  -7   3   36.65    1.76
   3  -7  -3   36.93    1.73
   3  -7  -3   37.01    1.91
  -3   7   2   35.25    1.68
   3   7  -2   32.12    1.56
  -3   7   2   24.49    1.30
   3  -7  -2   25.42    1.49
   3  -7  -2   32.50    1.79
   3   7  -2   32.47    1.55
   3   7  -1   34.00    1.65
   3  -7  -1   31.72    1.76
  -3   7   1   36.83    1.74
  -3   7   1   29.51    1.43
   3  -7  -1   32.51    1.72
   3  -7  -1   34.00    1.89
   3   7  -1   37.66    1.68
   3   7   0  100.12    2.77
  -3   7   0  106.10    2.88
   3   7   0   84.12    2.27
  -3   7   0   91.12    2.49
   3  -7   0   92.82    2.94
   3  -7   0   98.91    3.19
   3   7   0  103.34    2.64
   3   7   1   12.13    1.00
   3  -7   1   12.17    1.12
  -3   7  -1   13.20    1.07
   3   7   1   10.02    0.83
  -3   7  -1   12.33    0.97
   3  -7   2   59.64    2.41
  -3   7  -2   65.13    2.23
   3   7   2   52.88    1.87
  -3   7  -2   58.22    2.01
   3   7   2   66.06    2.11
   3   7   2   58.38    1.63
   3  -7   3   11.61    1.12
   3   7   3    9.50    0.74
   3  -7   3   11.14    1.07
  -3   7  -3    9.62    0.84
   3   7   3    9.20    0.83
   3   7   3   11.18    0.95
  -3   7  -4    7.30    0.81
   3   7   4    5.25    0.63
   3  -7   4    6.61    0.85
   3   7   4    6.57    0.59
   3  -7   4    6.43    0.84
   3  -7   5    1.68    0.48
   3   7   5    1.56    0.33
   3  -7   5    2.46    0.56
  -3   7  -5    2.41    0.48
   3  -7   6    0.35    0.33
   3   7   6   -0.53    0.41
   3  -7   6    0.24    0.27
   3   7   6    0.95    0.41
  -3   7  -6    0.10    0.27
   3  -7   7    9.86    1.00
   3   7   7    8.56    0.66
  -3   7  -7    9.78    0.86
   3   7   7    9.35    0.88
   3  -7   7    9.28    0.97
   3  -7   8    1.24    0.39
   3  -7   8    1.10    0.37
   3   7   8    1.81    0.46
   3   7   8    1.50    0.33
   3  -7   8    1.02    0.37
  -3   7  -8    1.49    0.39
   3   7   9    1.58    0.43
  -3   7  -9    1.30    0.34
   3  -7   9    1.27    0.38
   3  -7   9    1.48    0.39
   3   7  10    1.59    0.42
  -3   7 -10    1.79    0.40
   3  -7  10    1.54    0.40
  -3   7 -11   -0.12    0.21
   3  -7  11    0.21    0.20
   3  -7  12    2.74    0.49
   3   7  12    2.36    0.46
  -3   7 -12    2.79    0.41
   3  -7  13    0.77    0.26
   3   7  13    0.91    0.31
  -3   7 -13    0.14    0.17
   3   7  14    4.74    0.51
   3  -7  14    4.88    0.52
  -3   7 -14    4.83    0.42
   3   8 -13    2.41    0.32
  -3  -8  13    2.87    0.38
   3   8 -12    1.98    0.32
   3   8 -12    2.84    0.34
  -3  -8  12    2.66    0.41
  -3  -8  12    2.93    0.45
   3   8 -11    7.76    0.55
  -3  -8  11    7.49    0.69
  -3  -8  11    8.66    0.76
   3   8 -10    2.16    0.39
  -3  -8  10    2.59    0.45
  -3  -8  10    2.80    0.51
   3   8  -9    5.78    0.60
   3   8  -9    7.76    0.63
  -3  -8   9    6.86    0.72
  -3  -8   9    7.42    0.80
  -3  -8   8    2.76    0.52
   3   8  -8    2.96    0.53
  -3  -8   7   29.57    1.47
  -3   8   7   34.39    1.46
   3   8  -7   34.35    1.35
   3   8  -7   30.59    1.39
  -3  -8   7   29.06    1.38
  -3   8   6   57.14    1.92
   3   8  -6   54.94    1.74
   3   8  -6   53.90    1.86
  -3  -8   5    1.72    0.40
  -3   8   5    2.51    0.45
   3   8  -5    2.62    0.51
   3   8  -5    3.64    0.64
  -3   8   5    2.37    0.49
   3  -8  -4   12.72    0.99
   3   8  -4   12.03    0.93
  -3   8   4   11.34    0.80
   3   8  -4   14.21    0.95
  -3   8   4   13.10    0.96
   3  -8  -3   13.50    1.06
   3   8  -3   13.88    1.00
  -3   8   3   11.50    0.82
   3   8  -3   14.54    0.98
  -3   8   3   15.55    1.05
   3  -8  -2   14.22    1.13
   3   8  -2   15.25    1.04
  -3   8   2   13.19    0.87
   3   8  -2   16.26    1.05
  -3   8   2   16.70    1.08
   3   8  -1    3.06    0.49
  -3   8   1    3.53    0.50
   3   8  -1    4.45    0.64
   3  -8  -1    4.26    0.62
   3  -8  -1    4.70    0.70
  -3   8   1    4.12    0.57
   3   8   0    4.48    0.52
  -3   8   0    5.96    0.64
   3   8   0    7.34    0.77
   3  -8   0    6.23    0.81
   3  -8   0    5.72    0.70
  -3   8   0    5.86    0.67
  -3   8  -1    3.17    0.53
   3   8   1    2.42    0.44
   3  -8   1    3.22    0.57
   3  -8   1    3.36    0.67
   3  -8   1    3.18    0.62
  -3   8  -1    3.25    0.59
   3   8   2   31.40    1.32
  -3   8  -2   34.33    1.45
   3  -8   2   36.17    1.81
   3  -8   2   38.25    1.89
   3  -8   2   36.92    1.79
  -3   8  -2   38.18    1.62
   3  -8   3    5.46    0.71
   3  -8   3    5.49    0.75
  -3   8  -3    5.51    0.66
  -3   8  -3    5.14    0.61
   3  -8   4    1.26    0.39
   3  -8   4    1.47    0.37
  -3   8  -4    1.33    0.37
  -3   8  -4    1.27    0.36
   3  -8   5    5.17    0.67
   3  -8   5    5.09    0.69
  -3   8  -5    4.83    0.58
  -3   8  -5    4.67    0.56
   3  -8   6    0.99    0.32
   3  -8   6    1.12    0.35
  -3   8  -6    1.24    0.32
  -3   8  -6    1.62    0.34
   3  -8   7    4.00    0.59
   3  -8   7    4.11    0.59
  -3   8  -7    4.16    0.50
  -3   8  -7    4.24    0.51
  -3   8  -8   -0.02    0.20
   3  -8   8   -0.02    0.23
   3  -8   8    0.15    0.20
  -3   8  -8    0.16    0.20
  -3   8  -9    0.58    0.25
   3  -8   9    0.18    0.21
   3  -8   9    0.50    0.21
  -3   8  -9    0.09    0.20
  -3   8 -10    1.82    0.33
   3  -8  10    1.37    0.35
   3  -8  10    1.54    0.31
  -3   8 -10    1.55    0.29
  -3   8 -11    1.49    0.27
   3  -8  11    1.48    0.32
   3  -8  11    1.12    0.24
  -3   8 -11    1.06    0.23
   3  -8  12    6.60    0.57
  -3   8 -12    5.96    0.44
  -3  -9   9    0.61    0.21
   3   9  -9    0.61    0.20
   3   9  -8    1.92    0.30
  -3  -9   8    1.25    0.29
   3   9  -8    1.30    0.29
   3   9  -7    8.11    0.53
   3   9  -7    7.33    0.57
  -3  -9   7    7.47    0.64
   3   9  -6    4.84    0.46
   3   9  -6    3.82    0.45
  -3  -9   6    3.49    0.46
   3   9  -5    5.74    0.52
  -3  -9   5    3.92    0.49
  -3   9   4    0.12    0.20
  -3  -9   4   -0.01    0.20
  -3   9   3    6.76    0.51
  -3  -9   3    7.52    0.64
  -3   9   3    7.63    0.61
   3  -9  -3    7.48    0.63
  -3   9   2    3.44    0.40
  -3  -9   2    3.57    0.45
   3  -9  -2    4.16    0.51
  -3   9   2    3.88    0.45
  -3   9   1    3.87    0.41
   3  -9  -1    4.75    0.56
  -3   9   1    4.39    0.47
  -3   9   0   -0.01    0.20
  -3   9   0    0.30    0.22
   3  -9   1   19.79    1.15
  -3   9  -1   18.89    0.94
  -3   9  -2    1.61    0.34
  -3   9  -2    2.73    0.46
   3  -9   2    2.28    0.46
  -3   9  -3   15.59    0.81
   3  -9   3   16.68    0.97
  -3   9  -3   16.25    0.83
   3  -9   3   17.29    1.05
  -3   9  -4    1.05    0.29
   3  -9   4    0.94    0.28
  -3   9  -4    1.21    0.28
   3  -9   4    1.07    0.32
  -3   9  -5    0.29    0.20
   3  -9   5    0.19    0.21
  -3   9  -5    0.29    0.18
   3  -9   5    0.19    0.21
  -3   9  -6    2.18    0.31
   3  -9   6    2.40    0.40
  -3   9  -6    2.12    0.29
   3  -9   6    2.95    0.42
  -3   9  -7    0.93    0.20
   3  -9   7    0.92    0.26
  -3   9  -7    0.81    0.19
   3  -9   7    0.93    0.25
   3  -9   8   -0.04    0.14
   3  -9   8   -0.13    0.15
   4   0 -22    4.90    0.42
  -4   0  21    0.14    0.22
   4   0 -21   -0.15    0.19
   4   0 -20    4.73    0.53
  -4   0  20    4.87    0.59
  -4   0  20    4.73    0.52
   4   0 -19    0.02    0.19
  -4   0  19    0.01    0.25
   4   0 -18    0.83    0.36
  -4   0  18    0.23    0.27
   4   0 -17   -0.07    0.22
  -4   0  17    0.06    0.27
   4   0 -16   -0.38    0.38
  -4   0  16   -0.26    0.39
  -4   0  15   -0.33    0.38
  -4   0  14  214.04    4.20
  -4   0  13    0.12    0.29
   4   0 -13    0.07    0.33
  -4   0  12    9.97    0.89
   4   0 -12    8.72    1.35
  -4   0  11   -0.08    0.30
   4   0 -11    0.15    0.34
   4   0 -10  260.92    6.68
   4   0 -10  267.48    4.43
  -4   0  10  277.78    4.41
  -4   0   9    0.18    0.22
   4   0  -9    0.62    0.40
  -4   0   9    0.10    0.31
   4   0  -8  220.97    5.81
  -4   0   8  244.47    5.99
   4   0  -7    0.50    0.56
  -4   0   7    0.51    0.51
   4   0  -6  995.52   12.11
  -4   0   6 1053.26   11.89
  -4   0   5   -0.04    0.36
   4   0  -4   57.33    2.60
  -4   0   4   59.72    2.68
   4   0  -3   -0.08    0.26
  -4   0   3   -0.01    0.30
   4   0  -2   49.87    2.40
   4   0  -1   -0.05    0.37
   4   0   0    6.70    0.92
   4   0   1    0.04    0.29
   4   0   2  251.41    5.53
   4   0   3    0.84    0.46
   4   0   4   37.22    2.24
   4   0   5    1.41    0.65
   4   0   6  364.33    5.53
   4   0   6  368.79    7.55
   4   0   7    0.07    0.26
   4   0   7    0.34    0.29
   4   0   7    0.38    0.47
   4   0   8   34.59    1.50
   4   0   8   37.44    1.78
   4   0   8   32.14    1.78
   4   0   8   36.54    2.56
   4   0   9    0.16    0.27
   4   0   9    0.15    0.25
   4   0   9    0.03    0.24
   4   0   9   -0.30    0.35
   4   0  10   40.63    1.70
   4   0  10   39.86    1.90
   4   0  10   39.31    2.06
   4   0  10   42.85    2.96
   4   0  11    1.99    0.52
   4   0  11    3.34    0.60
   4   0  11    0.93    0.50
   4   0  11    2.35    0.89
   4   0  12  392.94    6.73
   4   0  12  391.85    5.57
   4   0  12  381.97    5.99
   4   0  13    0.84    0.44
   4   0  13    0.74    0.42
   4   0  13    1.18    0.53
   4   0  14   32.10    1.59
   4   0  15   -0.56    0.45
   4   0  16    9.01    0.81
   4   0  17    0.25    0.25
   4   0  18    0.93    0.33
   4   0  19    0.54    0.30
   4   0  20   38.74    1.23
   4  -1 -22   -0.24    0.16
   4   1 -21    5.10    0.48
   4  -1 -21    5.05    0.52
  -4   1  21    5.15    0.51
  -4  -1  21    6.40    0.59
  -4   1  21    6.36    0.59
  -4  -1  20    0.45    0.27
  -4   1  20    0.29    0.25
   4   1 -20   -0.21    0.23
   4  -1 -20    0.20    0.22
  -4   1  20    0.11    0.22
  -4   1  19    3.30    0.52
  -4  -1  19    3.10    0.52
   4  -1 -19    3.58    0.53
   4   1 -19    2.60    0.44
  -4   1  19    3.11    0.50
  -4  -1  18    0.07    0.30
  -4   1  18    0.04    0.29
   4  -1 -18    0.17    0.25
   4   1 -18    0.14    0.26
  -4  -1  17    0.16    0.29
  -4   1  17    0.04    0.32
   4   1 -17    0.31    0.26
  -4   1  16    3.58    0.57
  -4  -1  16    3.63    0.55
   4   1 -16    3.55    0.55
  -4   1  15   58.71    2.19
  -4  -1  15   58.14    2.19
   4   1 -15   57.54    2.08
  -4  -1  14  157.78    3.60
  -4   1  14  166.02    3.64
   4   1 -14  158.18    3.44
   4   1 -13   21.85    2.14
   4  -1 -13   19.85    2.04
  -4   1  13   22.34    1.33
  -4  -1  13   21.49    1.31
   4   1 -13   22.44    1.26
   4   1 -12   12.85    1.60
   4  -1 -12   13.40    1.64
  -4   1  12   14.84    1.05
  -4  -1  12   14.14    1.06
   4   1 -11  108.56    4.46
   4  -1 -11  108.23    4.44
  -4  -1  11  114.56    2.89
  -4   1  11  118.82    2.95
   4  -1 -11  109.95    2.82
   4   1 -10  142.84    4.93
   4  -1 -10  143.88    4.98
  -4  -1  10  153.23    3.29
  -4   1  10  157.59    3.33
   4  -1 -10  146.86    3.25
  -4  -1   9   20.60    1.19
  -4   1   9   21.77    1.22
   4   1  -9   19.33    1.84
   4  -1  -9   19.07    1.80
   4   1  -8   29.44    2.15
   4  -1  -8   29.30    2.22
  -4  -1   8   30.39    2.13
  -4   1   8   31.79    2.18
   4   1  -7    0.34    0.41
   4  -1  -7    0.39    0.32
  -4  -1   7   -0.01    0.29
  -4   1   7    0.01    0.35
   4   1  -6  254.00    6.01
   4  -1  -6  248.92    5.98
  -4  -1   6  267.81    5.95
  -4   1   6  274.64    6.01
   4  -1  -5    1.75    0.54
   4   1  -5    2.58    0.60
  -4  -1   5    2.84    0.64
  -4   1   5    2.66    0.60
   4  -1  -4  311.79    6.15
   4   1  -4  319.74    6.16
  -4  -1   4  334.53    6.38
  -4   1   4  343.21    6.44
   4  -1  -3   67.13    2.82
   4   1  -3   70.36    2.86
  -4  -1   3   67.87    2.82
  -4   1   3   66.83    2.80
   4  -1  -2  225.75    5.15
   4   1  -2  231.64    5.17
   4  -1  -1   25.39    1.72
   4   1  -1   25.59    1.73
   4  -1   0   34.70    2.02
   4   1   0   36.63    2.05
   4  -1   1  279.84    5.78
   4   1   1  294.74    5.87
   4  -1   2   98.53    3.49
   4   1   2   98.81    3.46
   4  -1   3  312.56    6.40
   4   1   3  321.58    6.43
   4  -1   4   23.70    1.83
   4   1   4   21.17    1.71
   4   1   5    6.35    0.80
   4  -1   5    7.59    1.10
   4   1   5    7.90    1.10
   4   1   6   31.16    1.74
   4  -1   6   35.51    2.36
   4   1   6   37.10    2.39
   4  -1   7   10.38    1.35
   4   1   7   10.07    1.32
   4  -1   7    8.79    0.75
   4   1   7    8.93    0.76
   4  -1   7    8.46    0.88
   4   1   7    9.51    1.01
   4   1   8  120.99    3.16
   4   1   8  117.79    2.83
   4   1   8  124.66    2.85
   4  -1   8  118.92    2.81
   4  -1   8  120.67    3.13
   4  -1   8  137.02    4.99
   4   1   8  138.21    4.96
   4  -1   8  118.97    3.39
   4   1   9  154.68    3.62
   4   1   9  153.34    3.31
   4   1   9  164.16    3.36
   4  -1   9  156.83    3.32
   4  -1   9  149.14    3.52
   4  -1   9  151.64    3.91
   4  -1   9  171.53    5.73
   4   1   9  180.16    5.81
   4   1  10   52.74    1.99
   4   1  10   58.68    2.05
   4  -1  10   54.93    2.00
   4  -1  10   58.72    3.48
   4   1  10   62.41    3.57
   4   1  10   53.50    2.14
   4  -1  10   54.65    2.41
   4  -1  11    2.05    0.53
   4   1  11    1.41    0.41
   4  -1  11    1.83    0.49
   4   1  11    1.90    0.52
   4  -1  11    1.40    0.47
   4  -1  11    1.82    0.78
  -4   1 -11    1.57    0.70
  -4  -1 -11    1.24    0.66
   4   1  11    1.59    0.68
   4   1  12    1.29    0.40
   4  -1  12    1.44    0.43
   4  -1  12    1.18    0.50
   4  -1  12    1.35    0.44
   4   1  13    0.18    0.29
   4  -1  13    0.12    0.26
   4  -1  13   -0.22    0.42
   4  -1  13    0.12    0.26
   4   1  14   12.70    1.01
   4  -1  14   12.15    0.99
   4  -1  14   13.37    1.28
   4  -1  14   11.74    1.06
   4   1  15   -0.21    0.35
   4  -1  15   -0.43    0.40
   4  -1  15   -0.17    0.25
   4  -1  15    0.35    0.34
   4  -1  16   11.27    0.91
   4   1  16   11.68    0.91
   4   1  17   19.73    1.14
   4  -1  17   18.36    1.11
   4   1  18    9.73    0.75
   4  -1  18    9.82    0.78
   4   1  19    8.76    0.67
   4  -1  19    7.36    0.62
   4   1  20   13.33    0.72
   4  -1  20   12.36    0.70
  -4   2  21    3.73    0.42
   4  -2 -21    3.58    0.44
  -4  -2  20    9.80    0.73
  -4   2  20    9.69    0.74
   4  -2 -20    9.58    0.74
   4   2 -20    8.66    0.65
  -4   2  20    9.81    0.74
  -4   2  19    0.00    0.25
  -4  -2  19   -0.27    0.26
  -4   2  19    0.22    0.22
   4   2 -19   -0.05    0.18
  -4  -2  18    0.03    0.23
  -4   2  18    0.02    0.23
   4   2 -18   -0.15    0.19
  -4   2  17    0.07    0.26
  -4  -2  17    0.10    0.27
   4   2 -17   -0.08    0.20
  -4  -2  16   38.01    1.74
  -4   2  16   36.94    1.68
   4   2 -16   35.29    1.59
  -4   2  15    2.75    0.58
   4   2 -15    2.96    0.56
  -4  -2  15    3.11    0.75
  -4  -2  15    3.00    0.55
   4   2 -14   14.71    1.04
  -4  -2  14   15.31    1.15
  -4  -2  14   13.60    1.10
  -4   2  14   13.92    1.08
  -4  -2  13   12.71    1.04
   4   2 -13    9.81    1.48
   4  -2 -13    8.99    1.39
  -4  -2  13   12.62    1.03
  -4   2  13   12.69    1.03
  -4  -2  12    9.32    0.90
   4   2 -12    7.52    1.25
   4  -2 -12    9.55    1.44
  -4  -2  12    9.79    0.89
  -4   2  12    9.66    0.87
   4   2 -11   19.79    1.92
   4  -2 -11   21.01    2.01
  -4   2  11   22.97    1.29
  -4  -2  11   22.53    1.28
   4  -2 -10    5.96    0.68
   4   2 -10    5.27    1.01
   4  -2 -10    5.63    1.06
   4  -2 -10    6.04    0.68
  -4  -2  10    6.31    0.69
  -4   2  10    6.69    0.68
   4  -2  -9    4.56    0.59
  -4   2   9    4.58    0.56
  -4  -2   9    4.65    0.58
   4   2  -9    3.87    0.84
   4  -2  -9    3.71    0.87
   4  -2  -9    3.90    0.54
   4  -2  -8    3.85    0.56
   4   2  -8    3.22    0.81
   4  -2  -8    2.87    0.81
   4  -2  -8    3.46    0.52
  -4  -2   8    3.68    0.79
  -4   2   8    2.97    0.71
  -4   2   8    3.44    0.51
  -4  -2   8    3.55    0.52
  -4   2   7    0.36    0.32
  -4  -2   7    0.36    0.32
   4  -2  -6   56.60    2.75
   4   2  -6   56.77    2.73
  -4  -2   6   61.45    2.87
  -4   2   6   61.81    2.88
   4   2  -5  128.80    3.23
   4  -2  -5  128.89    4.10
   4   2  -5  133.30    4.10
  -4  -2   5  142.52    4.26
  -4   2   5  139.88    4.20
   4   2  -4    2.47    0.49
   4  -2  -4    2.42    0.64
   4   2  -4    2.44    0.62
  -4  -2   4    3.08    0.68
  -4   2   4    2.98    0.65
   4   2  -3    0.48    0.25
   4  -2  -3    0.11    0.30
   4   2  -3    0.22    0.33
  -4  -2   3    0.54    0.41
  -4   2   3    0.23    0.30
   4   2  -2    0.07    0.24
   4  -2  -2    0.27    0.28
   4   2  -2    0.33    0.35
  -4  -2   2   -0.02    0.24
  -4   2   2    0.05    0.26
   4   2  -1   80.21    2.35
   4  -2  -1   81.85    3.16
   4   2  -1   84.39    3.15
   4   2   0    4.19    0.58
   4  -2   0    3.10    0.65
   4   2   0    3.58    0.71
   4   2   1    0.26    0.23
   4  -2   1    0.25    0.27
   4   2   1    0.21    0.27
   4   2   2    0.40    0.37
   4  -2   2    0.07    0.29
   4   2   2   -0.17    0.33
   4  -2   3   81.30    3.34
   4   2   3   82.64    3.29
   4   2   3   76.74    2.40
   4   2   3   80.59    2.94
   4  -2   3   81.48    3.60
   4  -2   4   21.04    1.75
   4   2   4   20.73    1.73
   4   2   4   20.80    1.32
   4  -2   4   20.21    1.84
   4   2   4   21.35    1.54
   4  -2   5   79.61    3.47
   4   2   5   78.82    3.42
   4   2   5   78.04    2.92
   4   2   6    1.50    0.50
   4   2   6    2.97    0.44
   4  -2   6    1.31    0.37
   4  -2   6    1.96    0.38
   4   2   6    2.78    0.44
   4  -2   6    1.11    0.43
   4   2   6    1.67    0.59
   4   2   6    1.30    0.40
   4  -2   6    1.27    0.39
   4  -2   7   29.04    1.58
   4   2   7   28.37    1.45
   4   2   7   27.66    1.09
   4  -2   7   30.18    1.38
   4   2   7   29.98    1.36
   4   2   7   28.24    1.82
   4  -2   7   28.26    1.63
   4  -2   7   32.58    2.37
   4   2   7   31.65    2.34
   4   2   8   -0.28    0.42
   4  -2   8    0.52    0.27
   4   2   8    0.20    0.25
   4  -2   8    0.54    0.45
   4   2   8   -0.08    0.45
   4   2   8    0.46    0.26
   4  -2   8    0.48    0.25
   4  -2   8    0.15    0.21
   4   2   9   15.98    1.16
   4   2   9   16.26    0.87
   4  -2   9   17.86    1.88
   4   2   9   19.87    1.97
   4  -2   9   17.11    1.11
   4   2   9   17.05    1.09
   4  -2   9   15.52    1.29
   4  -2   9   14.98    1.20
   4   2  10    3.58    0.61
   4   2  10    4.28    0.54
   4  -2  10    3.83    1.05
   4   2  10    3.19    0.95
   4   2  10    3.95    0.57
   4  -2  10    4.27    0.60
   4  -2  10    3.64    0.61
   4  -2  10    3.49    0.67
   4   2  11    7.05    0.83
   4   2  11    7.15    0.69
  -4   2 -11    5.56    1.13
  -4  -2 -11    5.72    1.13
   4  -2  11    6.98    0.80
   4  -2  11    7.23    0.95
   4  -2  11    6.83    0.76
   4   2  11    7.57    0.79
   4   2  12   49.91    1.94
   4  -2  12   50.75    1.98
   4  -2  12   47.96    2.37
   4   2  12   47.88    2.01
   4   2  12   47.99    1.54
   4  -2  13   22.75    1.65
   4   2  13   22.78    1.31
   4  -2  13   23.30    1.35
   4  -2  14    0.72    0.32
   4   2  14    1.38    0.40
   4  -2  14    0.98    0.32
   4  -2  14    1.23    0.45
   4   2  14    0.96    0.42
   4   2  15    9.58    0.88
   4  -2  15   11.01    1.03
   4  -2  15   11.31    1.15
   4   2  15   11.94    0.94
   4  -2  15   11.55    0.93
   4  -2  16    5.02    0.78
   4   2  16    4.16    0.55
   4  -2  16    4.62    0.64
   4  -2  16    3.50    0.52
   4  -2  17   26.89    1.34
   4  -2  17   29.98    1.68
   4   2  17   28.62    1.28
   4  -2  17   29.11    1.32
   4   2  18    1.00    0.29
   4  -2  18    0.92    0.29
   4   2  19    5.47    0.50
   4  -2  19    5.83    0.51
  -4   3  21    1.63    0.30
   4  -3 -21    1.67    0.28
   4  -3 -20   12.03    0.78
  -4   3  20   12.73    0.82
  -4   3  19    1.02    0.32
  -4   3  19    0.90    0.28
  -4  -3  19    1.29    0.31
  -4  -3  18    5.76    0.60
  -4   3  18    6.05    0.61
  -4   3  18    6.15    0.70
   4   3 -18    5.93    0.59
  -4   3  17    1.22    0.40
   4   3 -17    1.09    0.30
  -4  -3  17    1.30    0.36
  -4   3  17    1.39    0.34
  -4   3  16    0.22    0.27
  -4  -3  16    0.34    0.29
   4   3 -16    0.39    0.27
  -4  -3  16    0.21    0.23
  -4  -3  16    0.70    0.35
  -4  -3  15  217.60    4.39
  -4   3  15  212.74    3.88
  -4  -3  15  209.71    3.96
  -4  -3  14  158.79    3.45
  -4   3  14  165.28    3.49
  -4  -3  13  165.21    3.50
  -4   3  13  164.51    3.41
  -4  -3  13  165.56    3.95
  -4   3  12  107.02    2.78
  -4  -3  12  114.30    2.89
  -4  -3  12  114.86    3.28
  -4   3  11    1.56    0.38
  -4  -3  11    1.45    0.38
   4   3 -11    1.82    0.67
   4  -3 -11    0.72    0.53
  -4  -3  10    9.33    1.36
  -4   3  10    8.25    0.79
  -4  -3  10    7.61    0.77
   4  -3 -10    9.95    0.88
   4   3 -10    7.05    1.16
   4  -3 -10    8.43    1.27
   4  -3  -9   22.66    1.33
   4  -3  -9   24.64    1.39
  -4  -3   9   20.93    1.22
  -4   3   9   22.14    1.22
  -4   3   8   67.45    2.03
  -4  -3   8   66.24    2.05
   4  -3  -8   67.37    2.29
   4  -3  -8   66.76    2.28
   4  -3  -8   65.10    3.15
   4   3  -8   67.49    3.11
  -4   3   7  105.56    2.51
   4  -3  -7  106.29    2.84
   4  -3  -7   98.09    3.76
   4   3  -7   99.06    3.70
   4  -3  -7  103.04    2.83
   4   3  -6    3.25    0.68
   4  -3  -6    3.38    0.74
   4   3  -6    2.55    0.63
  -4  -3   6    2.86    0.74
  -4   3   6    3.05    0.69
   4  -3  -6    2.89    0.50
  -4  -3   5    4.48    0.80
  -4   3   5    4.02    0.76
   4   3  -5    4.03    0.70
   4   3  -5    4.38    0.53
   4  -3  -5    3.78    0.78
   4   3  -5    3.74    0.74
   4  -3  -5    4.29    0.61
  -4   3   4   64.72    2.82
  -4  -3   4   67.56    2.89
   4  -3  -4   63.08    2.90
   4   3  -4   64.00    2.81
   4   3  -4   61.78    2.52
  -4  -3   3   -0.22    0.38
  -4   3   3    0.02    0.26
   4  -3  -3   -0.06    0.30
   4   3  -3    0.64    0.33
   4   3  -3    0.60    0.32
  -4  -3   2    5.79    0.87
  -4   3   2    6.40    0.91
   4  -3  -2    6.93    0.95
   4   3  -2    6.12    0.87
   4   3  -2    5.62    0.78
  -4  -3   1   84.19    3.17
  -4   3   1   83.97    3.10
   4   3  -1   83.74    2.79
   4  -3  -1   74.91    3.02
   4   3  -1   81.70    3.06
   4  -3  -1   79.44    3.59
   4   3   0   20.16    1.38
   4  -3   0   20.06    1.60
   4   3   0   19.76    1.55
   4  -3   0   20.21    1.87
   4   3   1   61.31    2.42
   4  -3   1   60.20    2.76
   4   3   1   60.56    2.70
   4   3   1   60.75    2.70
   4  -3   1   60.98    3.26
   4   3   2   32.37    1.80
   4  -3   2   30.49    2.33
   4   3   2   32.16    1.97
   4  -3   2   30.47    1.61
   4  -3   2   31.08    2.08
   4   3   2   32.08    2.01
   4  -3   3   21.33    1.72
   4   3   3   21.00    1.68
   4   3   3   21.07    1.50
   4  -3   3   20.90    1.26
   4  -3   3   20.99    1.96
   4   3   3   22.33    1.68
   4   3   3   21.15    0.97
   4  -3   3   20.50    1.35
   4   3   3   21.33    1.26
   4   3   4    5.43    0.92
   4   3   4    4.42    0.74
   4  -3   4    4.84    0.63
   4   3   4    5.81    0.88
   4  -3   4    4.98    0.98
   4   3   4    5.49    0.53
   4   3   4    5.83    0.70
   4  -3   4    5.61    0.75
   4  -3   5   15.03    1.21
   4  -3   5   14.64    1.10
   4  -3   5   16.21    1.61
   4   3   5   17.25    1.60
   4   3   5   14.85    1.29
   4  -3   5   15.06    1.08
   4   3   5   16.00    0.89
   4  -3   5   15.62    1.74
   4   3   5   17.20    1.50
   4   3   5   14.73    1.09
   4  -3   6   11.36    1.02
   4  -3   6   11.48    1.05
   4  -3   6   12.48    1.45
   4   3   6   12.74    1.46
   4  -3   6   11.35    0.93
   4   3   6   11.33    0.85
   4  -3   6   12.00    0.88
   4   3   6   11.72    0.77
   4   3   6   10.94    0.97
   4  -3   6   11.51    1.53
   4   3   6   13.20    1.33
   4  -3   7   26.51    2.33
   4  -3   7   27.23    1.59
   4  -3   7   28.45    2.21
   4   3   7   27.46    2.18
   4  -3   7   25.76    1.37
   4   3   7   25.78    1.27
   4  -3   7   26.81    1.31
   4   3   7   27.34    1.14
   4   3   7   27.37    1.50
   4  -3   7   26.79    1.60
   4  -3   8    3.59    0.65
   4   3   8    3.03    0.57
   4  -3   8    4.02    0.94
   4   3   8    3.28    0.93
   4   3   8    3.50    0.51
   4  -3   8    3.68    0.53
   4  -3   8    3.92    0.64
   4   3   8    3.04    0.41
   4  -3   8    3.59    0.86
   4  -3   9    5.80    0.82
   4   3   9    5.43    0.74
   4   3   9    6.25    0.61
   4   3   9    5.48    1.02
  -4   3  -9    5.53    1.04
  -4  -3  -9    4.01    0.95
   4  -3   9    6.24    1.21
   4   3   9    6.00    0.66
   4  -3   9    6.62    0.69
   4  -3   9    6.85    1.22
   4  -3   9    6.36    0.85
  -4   3 -10   51.40    3.10
   4   3  10   50.31    1.85
   4  -3  10   55.16    1.96
   4   3  10   50.74    2.14
   4   3  10   54.54    1.72
   4  -3  10   53.92    2.30
   4  -3  10   53.53    2.40
   4  -3  11    9.21    0.83
   4   3  11    7.36    0.74
   4   3  11    7.25    0.86
   4   3  11    8.34    0.76
   4  -3  11    7.60    0.89
   4  -3  11    7.41    0.97
   4  -3  12    9.05    0.83
   4   3  12   11.04    0.89
   4   3  12   10.02    1.03
   4   3  12   12.42    0.84
   4  -3  12   11.02    1.03
   4  -3  12   11.19    1.18
   4   3  13   12.61    1.11
   4  -3  13   14.47    1.32
   4  -3  13   14.03    1.01
   4   3  13   13.82    0.98
   4   3  14    0.87    0.40
   4  -3  14    1.15    0.46
   4   3  14    1.19    0.32
   4  -3  14    1.40    0.40
   4   3  15    3.23    0.57
   4  -3  15    3.47    0.50
   4   3  15    2.77    0.45
   4  -3  15    3.08    0.64
   4   3  16    0.93    0.37
   4  -3  16    0.07    0.28
   4   3  16   -0.02    0.19
   4  -3  16    0.36    0.21
   4  -3  16    0.46    0.30
   4  -3  17    0.57    0.28
   4   3  17    0.51    0.22
   4  -3  17    0.02    0.19
   4  -3  17    0.13    0.24
   4   3  18    2.22    0.32
   4  -3  18    2.05    0.31
   4  -3  18    2.25    0.36
  -4   4  20    4.45    0.44
   4  -4 -20    3.76    0.41
  -4  -4  19    0.34    0.19
  -4   4  19    0.42    0.24
  -4   4  18   21.84    1.16
  -4   4  17    0.51    0.32
  -4  -4  17    0.41    0.26
  -4   4  16   22.91    1.32
  -4  -4  16   20.10    1.24
  -4   4  15   63.68    2.28
  -4  -4  15   61.61    2.34
  -4  -4  14    1.58    0.53
   4   4 -13    2.29    0.49
  -4  -4  13    1.58    0.48
  -4  -4  12    5.89    0.79
   4   4 -12    5.87    0.62
  -4  -4  11   16.20    1.28
   4   4 -11   15.23    0.94
  -4   4  10    8.67    0.76
  -4  -4  10    9.30    1.49
   4  -4 -10    9.00    0.86
   4   4 -10    8.52    0.73
  -4  -4   9    4.13    1.00
   4  -4  -9    4.77    0.66
  -4   4   9    5.62    0.63
   4   4  -9    3.07    0.44
   4  -4  -8    2.44    0.49
  -4   4   8    3.31    0.50
   4   4  -8    2.55    0.45
   4   4  -8    1.94    0.57
  -4  -4   8    3.32    0.91
   4  -4  -7   -0.02    0.21
   4   4  -7   -0.43    0.43
  -4   4   7   -0.13    0.26
   4   4  -7   -0.39    0.39
   4   4  -6   25.09    1.19
   4   4  -6   25.05    1.85
  -4   4   6   25.43    1.25
   4  -4  -6   25.00    1.47
   4   4  -5  157.42    2.92
   4   4  -5  162.64    4.61
  -4   4   5  155.31    3.08
   4  -4  -5  161.14    3.69
   4  -4  -4  261.87    4.72
   4   4  -4  256.16    5.70
   4   4  -4  249.92    3.64
   4   4  -4  249.42    5.73
  -4   4   4  250.47    3.92
  -4   4   3   12.72    0.89
   4   4  -3   14.24    1.35
   4  -4  -3   14.20    1.11
   4  -4  -3   13.25    1.07
   4   4  -3   13.53    0.90
   4   4  -3   13.42    1.37
   4  -4  -3   14.30    1.61
   4   4  -2   89.43    3.28
   4  -4  -2   90.24    2.77
   4  -4  -2   85.19    2.75
   4   4  -2   87.16    2.08
   4   4  -2   83.16    2.12
   4  -4  -2   87.34    3.99
   4   4  -2   89.81    3.47
  -4   4   1   17.27    0.99
   4   4  -1   15.89    1.35
   4  -4  -1   17.68    1.25
   4  -4  -1   16.74    1.25
   4   4  -1   17.08    0.94
   4   4  -1   15.85    0.92
   4  -4  -1   15.92    1.74
   4   4  -1   19.50    1.62
  -4   4   0   64.59    1.96
   4   4   0   64.83    2.76
   4  -4   0   67.21    2.38
   4  -4   0   64.12    2.42
   4   4   0   62.72    1.76
   4   4   0   63.58    1.81
   4  -4   0   68.68    3.64
   4   4   0   68.91    3.04
  -4   4  -1   39.00    1.55
   4   4   1   35.93    2.10
   4  -4   1   40.45    1.87
   4  -4   1   38.01    1.92
   4   4   1   36.14    1.37
   4   4   1   35.42    1.36
   4  -4   1   39.42    2.81
   4   4   1   37.95    2.28
  -4   4  -2  273.43    4.12
   4   4   2  279.19    5.87
   4  -4   2  287.42    4.96
   4  -4   2  277.67    5.14
   4   4   2  264.80    3.64
   4   4   2  262.47    3.66
   4  -4   2  276.99    7.54
   4   4   2  278.25    6.16
  -4   4  -3  102.22    2.58
   4   4   3  104.24    3.60
   4  -4   3   97.06    2.90
   4  -4   3  102.43    3.16
   4   4   3  102.29    2.26
   4   4   3  101.46    2.28
   4   4   3  106.14    2.86
   4  -4   3   99.58    4.62
   4   4   3  113.96    4.01
  -4   4  -4  171.17    3.38
   4   4   4  165.30    2.93
   4   4   4  177.16    3.77
   4   4   4  163.96    2.87
   4  -4   4  166.10    3.76
   4  -4   4  168.55    4.08
   4  -4   4  180.06    6.25
   4   4   4  180.45    5.11
   4   4   4  172.37    4.73
   4   4   5   24.05    1.80
  -4   4  -5   26.27    1.33
   4  -4   5   24.70    1.46
   4   4   5   25.95    1.17
   4  -4   5   27.82    2.50
   4   4   5   26.02    1.99
   4   4   5   24.84    1.15
   4   4   5   28.23    1.56
   4   4   6   11.77    1.28
  -4   4  -6   15.20    1.03
   4  -4   6   15.21    1.15
   4  -4   6   17.29    1.35
   4   4   6   14.77    0.90
   4   4   6   15.15    1.17
   4  -4   6   16.86    1.96
   4   4   7   25.61    1.55
   4   4   7   26.23    1.20
   4  -4   7   24.03    1.45
   4  -4   7   26.44    1.70
   4  -4   7   24.00    2.39
   4  -4   7   25.83    1.55
   4   4   8  245.56    4.71
   4   4   8  264.27    3.77
   4  -4   8  246.11    4.50
   4  -4   8  260.29    5.01
   4  -4   8  242.83    7.54
   4  -4   8  264.96    5.33
   4   4   9    2.25    0.56
   4   4   9    1.85    0.60
   4  -4   9    1.48    0.58
   4  -4   9    0.95    0.48
   4   4  10   67.67    1.96
   4   4  10   66.18    2.50
   4  -4  10   67.83    2.66
   4  -4  10   65.71    2.61
   4   4  11    7.84    0.73
   4   4  11    6.35    0.88
   4  -4  11    6.35    0.86
   4  -4  11    6.24    0.85
   4   4  12    1.80    0.44
   4   4  12    2.25    0.59
   4  -4  12    2.06    0.53
   4  -4  12    2.45    0.54
   4   4  13   21.41    1.38
   4  -4  13   18.06    1.26
   4  -4  14   17.58    1.33
   4   4  14   16.98    1.20
   4  -4  14   18.19    1.16
   4   4  15    2.89    0.52
   4  -4  15    2.21    0.50
   4  -4  16   -0.12    0.26
   4  -4  16    0.04    0.23
  -4   4 -17    0.78    0.23
   4  -4  17    0.50    0.23
  -4   4 -18    0.60    0.21
   4  -4  18    0.31    0.18
  -4   5  19    0.81    0.21
  -4  -5  18    1.35    0.32
  -4   5  18    1.41    0.28
  -4  -5  18    1.06    0.23
  -4   5  17    3.16    0.46
  -4  -5  17    2.77    0.41
  -4   5  16    6.94    0.68
  -4  -5  16    5.99    0.66
  -4  -5  15   32.55    1.42
  -4  -5  15   37.24    1.77
  -4   5  15   37.56    1.59
  -4  -5  15   35.75    1.67
  -4  -5  14    6.63    0.81
  -4   5  14    5.86    0.69
  -4  -5  14    5.94    0.79
  -4   5  13   13.76    1.06
  -4  -5  13   14.95    1.23
  -4   5  12   18.21    1.19
  -4  -5  12   18.94    1.42
  -4  -5  11    1.09    0.49
  -4   5  11    0.88    0.31
   4  -5 -10   18.19    1.22
  -4   5  10   18.39    1.14
  -4  -5  10   18.90    1.43
  -4   5   9    6.32    0.69
   4  -5  -9    7.03    0.80
   4   5  -9    7.39    0.66
   4   5  -8    4.16    0.53
  -4   5   8    3.77    0.57
   4  -5  -8    4.16    0.64
   4  -5  -7   30.24    1.63
   4   5  -7   29.46    2.24
  -4   5   7   30.49    1.46
   4   5  -7   28.53    1.24
   4  -5  -6   30.52    1.66
   4   5  -6   29.93    2.20
  -4  -5   6   34.99    2.96
   4   5  -6   31.99    1.30
  -4   5   6   31.41    1.48
  -4   5   5    2.92    0.54
   4   5  -5    3.30    0.82
  -4  -5   5    4.73    1.13
  -4   5   5    2.65    0.72
   4  -5  -5    2.88    0.55
   4   5  -5    4.04    0.80
   4   5  -5    2.23    0.43
   4   5  -5    4.24    0.60
  -4   5   4   15.55    1.06
   4   5  -4   16.51    1.62
   4  -5  -4   14.74    1.21
   4   5  -4   14.18    1.44
  -4  -5   4   14.64    1.92
   4   5  -4   14.11    0.86
   4   5  -4   12.97    0.91
   4   5  -4   13.82    0.93
   4   5  -3    1.23    0.27
   4   5  -3    2.74    0.68
  -4  -5   3    2.19    0.85
   4  -5  -3    1.66    0.47
  -4   5   3    2.51    0.46
   4  -5  -3    2.36    0.50
   4   5  -3    2.51    0.66
   4   5  -3    0.32    0.53
   4  -5  -3    1.94    0.72
   4   5  -3    1.25    0.53
   4   5  -2   -0.69    0.40
  -4   5   2    0.10    0.24
  -4  -5   2    1.25    0.65
   4  -5  -2   -0.09    0.29
   4  -5  -2    0.33    0.32
   4   5  -2    0.24    0.41
   4   5  -2   -1.89    0.68
   4  -5  -2    0.27    0.39
   4   5  -2   -1.14    0.58
   4   5  -1  156.12    3.06
   4   5  -1  147.77    2.77
   4   5  -1  147.73    4.60
   4  -5  -1  156.30    3.89
   4  -5  -1  161.96    3.97
   4  -5  -1  153.67    5.77
   4   5  -1  150.80    4.74
   4   5  -1  151.05    3.05
  -4   5   0   12.48    1.03
   4   5   0    9.38    1.27
   4  -5   0   10.38    1.09
   4   5   0   10.67    0.92
   4  -5   0    9.56    1.07
   4   5   0   12.93    1.04
   4  -5   0    8.22    1.45
   4   5   0   11.21    1.42
   4   5   0   14.16    1.07
  -4   5  -1  290.35    4.50
   4   5   1  276.02    6.40
   4  -5   1  306.35    5.43
   4   5   1  276.33    4.18
   4  -5   1  296.95    5.51
   4   5   1  282.90    3.85
   4  -5   1  276.60    7.95
   4   5   1  277.17    6.59
   4   5   1  283.12    4.11
  -4   5  -2  108.85    2.80
   4   5   2  104.81    3.94
   4  -5   2  111.32    3.27
   4  -5   2  102.05    3.06
   4  -5   2  102.60    3.30
   4   5   2  105.19    2.35
   4  -5   2  103.76    4.93
   4   5   2  107.40    4.14
   4   5   2  106.43    2.52
  -4   5  -3   23.01    1.31
   4   5   3   21.42    1.82
   4  -5   3   21.29    1.48
   4  -5   3   22.21    1.46
   4  -5   3   22.94    1.61
   4   5   3   23.55    1.18
   4  -5   3   21.22    2.29
  -4  -5  -3   21.01    2.09
   4   5   3   22.52    1.19
  -4   5  -4   91.11    2.60
   4  -5   4   87.18    2.91
   4  -5   4   92.20    2.97
   4   5   4   88.60    3.72
   4   5   4   98.17    2.31
   4  -5   4   85.69    4.62
   4   5   4   94.43    2.40
   4   5   4   98.92    2.87
  -4   5  -5  241.04    4.24
   4  -5   5  233.38    4.72
   4   5   5  226.50    5.87
   4   5   5  234.25    3.59
   4  -5   5  242.26    7.76
   4   5   5  242.76    4.55
   4  -5   6   32.30    1.75
   4   5   6   36.06    1.44
   4   5   6   36.76    1.83
  -4   5  -6   34.57    1.63
   4  -5   7    8.74    0.92
   4  -5   7   11.06    1.12
   4   5   7    9.21    0.76
   4   5   7    9.34    1.00
  -4   5  -7    8.51    0.85
   4  -5   8    6.83    0.82
   4  -5   8    7.66    0.98
   4   5   8    6.35    0.68
   4   5   8    7.26    0.92
  -4   5  -8    7.27    0.78
   4   5   9   14.03    1.22
   4   5   9   14.73    0.96
   4  -5   9   13.66    1.07
  -4   5  -9   14.72    1.09
   4  -5   9   14.53    1.26
   4  -5   9   13.72    1.17
   4  -5  10    0.21    0.30
  -4   5 -10   -0.15    0.34
   4   5  10   -0.34    0.43
   4  -5  10   -0.02    0.26
   4   5  10    0.09    0.40
   4  -5  11    2.43    0.54
  -4   5 -11    1.85    0.44
   4   5  11    1.42    0.35
   4   5  11    1.75    0.57
   4  -5  11    1.18    0.37
   4  -5  12   21.31    1.40
   4   5  12   21.80    1.05
  -4   5 -12   20.63    1.21
   4   5  12   18.89    1.35
   4  -5  12   19.53    1.34
  -4   5 -13   -0.03    0.23
   4  -5  13   -0.07    0.24
   4  -5  13    0.20    0.25
  -4   5 -14    2.31    0.39
   4  -5  14    2.12    0.43
   4   5  14    2.17    0.49
   4  -5  14    1.81    0.39
   4  -5  15    1.24    0.34
  -4   5 -15    0.98    0.28
   4   5  15    1.92    0.45
   4  -5  15    1.17    0.32
  -4   5 -16    0.33    0.20
   4  -5  16    0.02    0.19
  -4   5 -17    0.68    0.19
   4  -5  17    0.64    0.21
  -4  -6  17   -0.08    0.14
   4   6 -17   -0.14    0.18
  -4  -6  17    0.11    0.15
  -4   6  16    2.98    0.36
   4   6 -16    2.94    0.37
  -4  -6  16    2.71    0.40
  -4  -6  15    8.49    0.67
   4   6 -15    9.90    0.67
  -4   6  15    9.43    0.66
  -4  -6  15   10.07    0.82
  -4  -6  14    1.37    0.36
  -4   6  14    1.60    0.34
  -4  -6  14    1.81    0.42
   4   6 -14    1.57    0.39
  -4  -6  13   11.13    1.01
  -4  -6  13   11.27    0.99
   4   6 -13   10.51    0.78
  -4   6  13   11.53    0.80
  -4  -6  12    4.26    0.67
  -4   6  12    4.08    0.52
   4   6 -12    3.36    0.48
  -4  -6  11    3.29    0.60
   4   6 -11    1.86    0.37
  -4  -6  10    0.03    0.30
   4   6 -10   -0.58    0.55
   4  -6 -10    0.37    0.28
  -4  -6   9   20.64    1.47
  -4   6   9   21.25    1.22
   4   6  -9   19.79    1.13
   4  -6  -9   19.13    1.26
  -4   6   8    9.82    0.86
   4   6  -8    9.14    0.81
   4   6  -8    7.97    0.75
  -4  -6   8    9.17    1.02
   4  -6  -7    7.98    0.85
  -4   6   7    8.74    0.81
   4   6  -7    7.41    0.74
   4   6  -7    6.04    0.68
   4  -6  -6   13.15    1.11
   4   6  -6   11.20    0.90
  -4   6   6   14.03    1.03
   4   6  -6   14.10    1.01
   4  -6  -5   23.11    1.49
   4   6  -5   20.14    1.18
   4   6  -5   22.64    1.09
  -4   6   5   23.93    1.36
   4   6  -5   25.96    1.37
   4  -6  -4   95.20    3.02
   4   6  -4   90.82    2.09
  -4   6   4   98.21    2.69
   4   6  -4   96.35    2.54
   4  -6  -3   15.08    1.28
   4   6  -3   15.97    0.96
   4   6  -3   16.00    1.13
  -4   6   3   15.83    1.10
   4  -6  -2   76.67    2.77
   4   6  -2   69.54    2.17
   4  -6  -2   75.00    2.70
   4   6  -2   73.89    1.92
   4   6  -2   80.81    2.28
  -4   6   2   78.08    2.45
   4  -6  -1   49.99    2.30
   4   6  -1   42.48    1.77
   4  -6  -1   47.61    2.22
   4   6  -1   51.19    1.67
   4   6  -1   55.78    1.93
  -4   6   1   55.13    2.05
   4  -6   0   98.34    3.17
   4   6   0   89.62    2.49
   4  -6   0   95.38    3.15
   4   6   0   98.28    2.23
   4   6   0  100.76    2.57
  -4   6   0  100.34    2.76
   4   6   1    3.87    0.68
   4  -6   1    2.98    0.66
   4   6   1    2.64    0.58
   4  -6   1    3.25    0.68
   4  -6   2   36.36    1.99
   4  -6   2   34.58    1.97
   4   6   2   39.20    1.45
   4   6   2   35.86    1.54
  -4   6  -2   36.31    1.66
   4  -6   3   35.74    1.95
   4  -6   3   37.91    2.06
   4   6   3   36.89    1.43
   4   6   3   36.37    1.55
  -4   6  -3   34.98    1.68
  -4   6  -4    3.25    0.59
   4  -6   4    4.24    0.70
   4   6   4    3.86    0.57
   4   6   4    3.04    0.57
   4  -6   4    2.61    0.62
   4  -6   5    3.49    0.69
   4  -6   5    4.09    0.73
   4   6   5    4.51    0.59
  -4   6  -5    3.95    0.62
   4  -6   6   27.02    1.62
   4  -6   6   27.63    1.77
  -4   6  -6   27.02    1.46
   4   6   6   27.53    1.21
   4  -6   7    1.92    0.49
   4  -6   7    2.39    0.59
   4   6   7    1.99    0.42
   4   6   7    3.27    0.70
  -4   6  -7    2.33    0.50
   4  -6   8   29.12    1.59
   4  -6   8   32.62    1.89
   4   6   8   30.47    1.26
  -4   6  -8   32.05    1.52
   4   6   8   31.16    1.65
   4  -6   9    0.32    0.25
   4  -6   9    0.08    0.28
   4   6   9   -0.43    0.42
  -4   6  -9    0.26    0.30
   4  -6  10    0.11    0.21
   4   6  10   -0.18    0.36
  -4   6 -10    0.34    0.29
   4  -6  10    0.50    0.29
  -4   6 -11   23.15    1.19
   4   6  11   22.70    1.31
   4  -6  11   21.92    1.40
  -4   6 -12    6.69    0.63
   4  -6  12    5.44    0.68
   4  -6  13    2.64    0.45
  -4   6 -13    2.78    0.40
   4  -6  14    0.78    0.25
  -4   6 -14    1.04    0.26
   4  -6  14    0.80    0.26
  -4   6 -15    2.20    0.29
   4  -6  15    2.19    0.37
  -4  -7  15   12.02    0.71
   4   7 -14    0.31    0.18
  -4  -7  14    0.47    0.18
   4   7 -14    0.77    0.24
  -4  -7  14    0.47    0.21
   4   7 -13    0.78    0.22
  -4  -7  13    1.66    0.35
   4   7 -13    1.62    0.32
  -4  -7  13    1.75    0.37
   4   7 -12   -0.38    0.26
  -4  -7  12    0.16    0.23
  -4  -7  12   -0.04    0.23
   4   7 -12   -0.50    0.30
   4   7 -11    0.62    0.22
  -4  -7  11    1.66    0.40
  -4  -7  11    1.12    0.35
   4   7 -11    0.70    0.28
   4   7 -10    0.14    0.21
  -4  -7  10    0.71    0.33
   4   7 -10    0.62    0.32
  -4  -7  10    0.24    0.25
   4   7  -9   -0.30    0.33
  -4  -7   9   -0.06    0.23
   4   7  -9   -0.30    0.37
   4  -7  -9    0.40    0.26
   4   7  -8    2.59    0.44
  -4  -7   8    3.28    0.57
  -4   7   8    4.19    0.58
   4   7  -8    4.37    0.60
   4  -7  -8    3.44    0.56
   4   7  -7   12.30    0.89
  -4  -7   7   13.65    1.12
  -4   7   7   15.97    1.05
   4   7  -7   17.06    1.05
   4   7  -6   19.45    1.13
  -4  -7   6   21.55    1.41
   4  -7  -6   23.92    1.37
  -4   7   6   25.69    1.33
   4   7  -6   26.16    1.29
  -4  -7   5    3.99    0.62
   4   7  -5    3.57    0.57
  -4   7   5    5.20    0.65
   4  -7  -5    4.69    0.69
   4   7  -4   50.92    1.81
  -4   7   4   46.90    1.82
   4   7  -4   40.16    1.63
   4  -7  -4   44.18    1.99
   4  -7  -3   17.20    1.29
  -4   7   3   18.65    1.16
   4   7  -3   16.13    1.07
   4   7  -2   16.66    0.88
   4  -7  -2   16.66    1.28
  -4   7   2   17.03    1.12
   4   7  -2   14.84    1.02
   4   7  -1   -0.28    0.43
   4  -7  -1    0.52    0.36
   4   7  -1    0.42    0.42
   4  -7  -1    0.00    0.25
  -4   7   1   -0.24    0.38
   4  -7   0    6.36    0.87
  -4   7   0    6.31    0.73
   4   7   0    7.17    0.67
   4   7   0    7.58    0.80
   4  -7   0    6.76    0.84
   4  -7   1   44.69    2.10
  -4   7  -1   46.22    1.85
   4   7   1   43.81    1.40
   4  -7   1   44.70    2.09
   4   7   1   50.43    1.78
   4   7   2   32.96    1.45
   4  -7   2   27.90    1.69
   4   7   2   30.15    1.20
  -4   7  -2   29.86    1.49
   4  -7   2   26.92    1.67
  -4   7  -2   23.61    1.17
   4  -7   3    0.44    0.35
   4   7   3    1.04    0.42
  -4   7  -3    0.11    0.32
   4  -7   3    0.53    0.36
  -4   7  -3    0.25    0.25
   4   7   4    3.19    0.48
  -4   7  -4    1.76    0.36
   4  -7   4    2.59    0.59
   4  -7   4    2.67    0.54
   4   7   5    7.76    0.64
  -4   7  -5    6.18    0.61
   4  -7   5    6.15    0.84
   4  -7   5    6.61    0.83
   4  -7   6    1.73    0.44
  -4   7  -6    1.92    0.45
   4   7   6    1.65    0.36
   4  -7   6    1.42    0.45
  -4   7  -6    1.18    0.31
   4   7   7    0.29    0.28
   4  -7   7    0.65    0.32
   4  -7   7    0.26    0.27
  -4   7  -7    1.32    0.38
  -4   7  -8   10.05    0.78
   4  -7   8   10.21    0.97
   4  -7   8    9.04    0.83
   4   7   8    9.24    0.64
   4  -7   9    0.67    0.33
   4  -7   9    0.33    0.21
  -4   7  -9    0.74    0.30
   4  -7  10    0.86    0.31
   4  -7  10    0.44    0.23
  -4   7 -10    1.24    0.33
   4  -7  11   -0.03    0.23
  -4   7 -11    0.31    0.20
   4  -7  11    0.09    0.19
   4  -7  12    1.59    0.34
  -4   7 -12    1.54    0.28
   4  -7  12    2.07    0.38
   4  -7  13    0.09    0.13
   4  -7  13    0.16    0.16
  -4  -8  12    4.03    0.41
   4   8 -11    0.40    0.20
  -4  -8  11    0.26    0.17
   4   8 -11    0.02    0.14
  -4  -8  11    0.28    0.18
   4   8 -10    0.27    0.24
  -4  -8  10    0.90    0.30
  -4  -8  10    0.70    0.25
   4   8 -10    0.48    0.19
  -4  -8   9    1.48    0.34
   4   8  -9    1.58    0.32
   4   8  -9    1.99    0.36
   4  -8  -8   15.58    0.88
  -4  -8   8   17.07    0.99
   4   8  -8   13.78    0.78
  -4  -8   8   16.11    0.93
   4   8  -7   13.96    0.82
   4  -8  -7   13.26    0.88
   4   8  -7   11.44    0.75
  -4  -8   7   11.08    0.81
  -4  -8   7   11.61    0.83
  -4  -8   6    8.40    0.72
  -4  -8   6    8.73    0.73
  -4   8   6    9.45    0.75
   4   8  -6    7.50    0.64
   4   8  -6   10.36    0.75
   4  -8  -5   12.36    0.87
  -4  -8   5   11.13    0.81
   4   8  -5   13.78    0.85
  -4   8   5   12.36    0.83
   4   8  -5   10.65    0.75
  -4   8   4    0.50    0.25
   4   8  -4    0.94    0.38
   4  -8  -4    1.01    0.36
  -4   8   3    2.27    0.39
   4   8  -3    2.99    0.50
   4  -8  -3    2.18    0.45
  -4   8   2   11.75    0.84
   4  -8  -2   11.52    0.94
  -4   8   1   13.12    0.88
   4  -8  -1   15.90    1.12
  -4   8   0    1.97    0.42
   4  -8   0    2.42    0.54
  -4   8  -1   27.38    1.26
   4  -8   1   28.20    1.41
   4  -8   1   28.61    1.52
  -4   8  -2   29.95    1.32
   4  -8   2   27.58    1.44
   4  -8   2   30.53    1.57
   4  -8   3   37.45    1.69
   4  -8   3   35.79    1.65
  -4   8  -3   37.87    1.46
   4   8   4   13.49    0.67
   4  -8   4   13.90    1.04
   4  -8   4   14.82    1.06
  -4   8  -4   14.14    0.91
   4   8   5    2.05    0.34
   4  -8   5    1.49    0.39
   4  -8   5    1.60    0.40
  -4   8  -5    1.32    0.31
  -4   8  -5    1.08    0.28
   4  -8   6    1.21    0.35
   4  -8   6    0.91    0.31
  -4   8  -6    1.19    0.30
  -4   8  -6    0.87    0.22
   4  -8   7    0.13    0.21
   4  -8   7    0.03    0.17
  -4   8  -7    0.03    0.21
  -4   8  -7    0.23    0.18
   4  -8   8    0.04    0.19
   4  -8   8    0.14    0.16
  -4   8  -8    0.09    0.19
  -4   8  -8   -0.08    0.15
   4  -8   9    1.79    0.34
   4  -8   9    1.44    0.26
  -4   8  -9    1.29    0.26
  -4   8  -9    1.14    0.21
   4  -8  10    3.32    0.41
  -4   8 -10    3.05    0.33
   4  -9  -5   10.48    0.64
  -4  -9   5   11.05    0.67
   4  -9  -4    0.14    0.16
  -4  -9   4    0.52    0.20
  -4   9   4    0.51    0.20
   4  -9  -3    0.44    0.20
  -4   9   3    0.22    0.15
  -4   9   2    0.23    0.17
   4  -9  -2    0.36    0.17
  -4   9   1    1.00    0.24
   4  -9  -1    1.52    0.30
  -4   9   0    0.63    0.23
   4  -9   0    0.67    0.23
  -4   9  -1    0.81    0.23
   4  -9   1    0.91    0.26
  -4   9  -2    3.06    0.35
   4  -9   2    2.76    0.39
  -4   9  -3    0.56    0.21
   4  -9   3    0.28    0.18
  -4   9  -4    1.67    0.26
   4  -9   4    1.21    0.26
  -5   0  21    0.17    0.15
  -5   0  20   -0.06    0.19
  -5   0  20   -0.12    0.18
  -5   0  19    2.03    0.41
  -5   0  18    0.04    0.26
  -5   0  17    1.72    0.43
  -5   0  16    0.18    0.29
  -5   0  15    2.17    0.50
  -5   0  14    0.19    0.33
  -5   0  13   23.13    1.46
  -5   0  12    1.11    0.63
  -5   0  11  486.06    6.41
   5   0 -10    0.62    0.44
  -5   0  10    0.70    0.50
   5   0  -9   35.04    2.58
  -5   0   9   36.89    1.74
   5   0  -9   34.54    1.76
  -5   0   9   40.74    2.86
   5   0  -8    0.47    0.46
  -5   0   8   -0.23    0.39
   5   0  -8    0.00    0.23
  -5   0   8    0.08    0.47
   5   0  -7   83.86    3.81
  -5   0   7   85.26    2.55
  -5   0   7   88.75    3.99
   5   0  -7   85.97    2.71
   5   0  -6   -0.11    0.41
  -5   0   6   -0.19    0.51
   5   0  -6   -0.04    0.24
   5   0  -6   -0.08    0.22
   5   0  -5  192.97    4.04
   5   0  -5  205.55    4.28
   5   0  -5  196.90    5.71
   5   0  -5  209.69    3.98
  -5   0   5  214.35    5.99
   5   0  -4   -0.03    0.45
   5   0  -4    0.45    0.31
  -5   0   4   -0.29    0.37
   5   0  -4    0.01    0.24
   5   0  -4    0.43    0.30
   5   0  -3  157.00    3.52
   5   0  -3  156.18    3.74
   5   0  -3  155.59    5.01
   5   0  -3  153.79    3.33
  -5   0   3  161.20    5.09
   5   0  -2   -0.20    0.43
  -5   0   2    0.28    0.42
   5   0  -2   -0.29    0.26
   5   0  -2    0.25    0.27
   5   0  -1  188.88    5.45
   5   0  -1  192.43    3.68
   5   0  -1  185.71    3.76
   5   0  -1  193.84    4.14
   5   0   0    0.04    0.23
   5   0   0    0.27    0.23
   5   0   0   -0.15    0.55
   5   0   1   25.10    1.52
   5   0   1   25.70    1.33
   5   0   1   24.97    1.49
   5   0   1   22.85    1.92
   5   0   2   -0.41    0.30
   5   0   2    0.23    0.29
   5   0   2    0.02    0.33
   5   0   2   -0.18    0.25
   5   0   3   34.64    1.79
   5   0   3   34.72    1.56
   5   0   3   34.41    1.79
   5   0   3   36.04    2.50
   5   0   4    0.08    0.20
   5   0   4    0.53    0.28
   5   0   4    0.42    0.30
   5   0   4   -0.01    0.36
   5   0   5    1.56    0.38
   5   0   5    1.73    0.43
   5   0   5    2.43    0.53
   5   0   5    1.45    0.55
   5   0   6    0.24    0.25
   5   0   6    0.77    0.31
   5   0   6   -0.26    0.49
   5   0   6   -0.16    0.26
   5   0   7   36.57    1.86
   5   0   7   37.92    1.70
   5   0   7   38.56    1.98
   5   0   7   41.21    2.94
   5   0   8    0.65    0.37
   5   0   8   -0.10    0.19
   5   0   8    0.10    0.27
   5   0   8   -0.45    0.52
   5   0   9  125.82    3.15
   5   0   9  122.60    3.54
   5   0  10    0.68    0.41
   5   0  10    1.83    0.55
   5   0  11  222.63    4.26
   5   0  11  204.74    4.53
   5   0  12    0.83    0.45
   5   0  12    1.48    0.61
   5   0  13   15.83    1.13
   5   0  13   14.38    1.15
   5   0  14    0.09    0.30
   5   0  15    1.26    0.37
   5   0  16   -0.29    0.23
   5   0  17    1.04    0.29
   5   0  18   -0.38    0.22
   5   0  19    1.95    0.28
  -5  -1  21    0.08    0.13
  -5   1  21   -0.02    0.14
  -5  -1  20   21.40    0.99
  -5   1  20   22.25    1.01
  -5   1  19    0.70    0.26
  -5  -1  19    0.80    0.31
  -5   1  19    0.61    0.28
   5  -1 -19    0.42    0.19
  -5  -1  18   -0.16    0.24
  -5   1  18    0.04    0.23
   5  -1 -18    0.12    0.16
  -5  -1  17    2.89    0.52
  -5   1  17    2.73    0.49
   5  -1 -17    2.14    0.40
  -5   1  16   -0.03    0.28
  -5  -1  16   -0.23    0.31
   5  -1 -16    0.39    0.27
  -5   1  15    0.53    0.28
  -5  -1  15    0.71    0.34
  -5  -1  14   55.25    2.14
  -5   1  14   57.86    2.19
  -5   1  13   14.95    1.15
  -5  -1  13   12.29    1.07
  -5   1  12  391.06    5.74
  -5  -1  12  386.52    5.69
  -5  -1  11    8.80    0.90
  -5   1  11    9.72    0.93
   5  -1 -11    8.51    0.88
  -5  -1  10  115.67    3.07
  -5   1  10  118.14    3.14
   5  -1 -10  114.01    3.11
   5  -1  -9   -0.01    0.41
   5   1  -9    0.28    0.50
  -5  -1   9   -0.47    0.52
  -5   1   9    0.47    0.50
  -5  -1   9    0.56    0.34
  -5   1   9    0.22    0.32
   5  -1  -9   -0.11    0.27
   5  -1  -8   65.94    3.47
   5   1  -8   67.15    3.49
   5   1  -8   69.65    2.51
   5  -1  -8   66.53    2.42
  -5  -1   8   73.51    3.75
  -5   1   8   76.45    3.80
  -5   1   8   74.26    2.39
  -5  -1   8   71.36    2.38
   5  -1  -7    7.86    1.21
   5   1  -7    8.69    1.25
   5  -1  -7    8.10    0.85
   5  -1  -7    7.39    0.79
   5   1  -7    9.65    0.93
   5  -1  -7    8.03    0.87
  -5  -1   7    9.93    1.37
  -5   1   7    9.75    1.37
  -5  -1   7    7.48    0.81
  -5   1   7    8.52    0.85
   5  -1  -6   21.38    1.94
   5   1  -6   21.84    1.93
   5  -1  -6   20.46    1.30
   5   1  -6   23.53    1.43
   5  -1  -6   20.66    1.34
   5  -1  -6   20.68    1.35
  -5  -1   6   22.80    2.02
  -5   1   6   22.23    1.97
   5  -1  -6   21.36    1.29
  -5  -1   6   20.63    1.28
   5   1  -6   22.06    1.33
  -5   1   6   21.26    1.29
   5  -1  -5   64.88    3.30
   5   1  -5   65.47    3.28
   5   1  -5   71.59    2.42
   5  -1  -5   67.38    2.37
   5  -1  -5   66.98    2.44
   5  -1  -5   68.97    2.29
   5   1  -5   73.16    2.34
  -5  -1   5   70.49    3.45
  -5   1   5   72.35    3.47
   5  -1  -5   66.61    2.29
   5  -1  -4    1.61    0.52
   5   1  -4    1.63    0.55
   5  -1  -4    2.11    0.47
   5   1  -4    2.99    0.52
   5  -1  -4    2.19    0.47
  -5  -1   4    1.99    0.64
  -5   1   4    1.91    0.63
   5  -1  -4    1.74    0.40
   5   1  -4    2.26    0.44
   5  -1  -4    2.00    0.45
   5  -1  -3   42.18    2.62
   5   1  -3   41.58    2.59
   5  -1  -3   42.97    1.85
   5   1  -3   41.08    1.78
   5  -1  -3   41.40    1.93
   5   1  -3   39.43    1.90
   5  -1  -3   40.61    1.71
   5   1  -3   42.84    1.76
  -5  -1   3   43.19    2.65
  -5   1   3   44.12    2.67
   5  -1  -3   40.27    1.79
   5   1  -3   38.60    1.42
   5  -1  -2  214.94    5.87
   5   1  -2  228.37    5.99
   5  -1  -2  218.51    4.17
   5   1  -2  228.15    4.16
   5  -1  -2  213.93    4.43
   5   1  -2  224.67    4.55
   5  -1  -2  217.53    3.99
   5   1  -2  235.60    4.11
  -5  -1   2  234.62    6.11
  -5   1   2  235.96    6.10
   5  -1  -2  225.31    4.11
   5   1  -2  213.29    3.29
   5   1  -1    1.30    0.39
   5  -1  -1    1.14    0.37
   5   1  -1    1.40    0.40
   5  -1  -1    0.97    0.34
   5  -1  -1    0.80    0.27
   5   1  -1    0.83    0.29
   5  -1  -1    0.89    0.34
   5   1  -1    0.92    0.37
   5  -1  -1    0.75    0.32
   5  -1  -1    0.63    0.39
   5   1  -1    0.81    0.39
   5   1   0    0.19    0.28
   5  -1   0    0.29    0.23
   5   1   0    0.16    0.29
   5  -1   0    0.57    0.30
   5   1   0    0.07    0.19
   5  -1   0    0.63    0.22
   5  -1   0    0.64    0.27
   5   1   0    0.60    0.32
   5  -1   0    0.25    0.39
   5   1   0   -0.03    0.51
   5  -1   0    0.65    0.29
   5  -1   1   43.01    1.97
   5  -1   1   43.44    1.82
   5   1   1   41.32    1.95
   5  -1   1   42.53    1.97
   5  -1   1   41.45    1.70
   5   1   1   43.20    1.73
   5  -1   1   41.91    1.73
   5   1   1   39.53    1.34
   5  -1   1   44.03    2.69
   5   1   1   43.16    2.65
   5   1   2    2.28    0.35
   5  -1   2    3.39    0.51
   5   1   2    3.20    0.50
   5  -1   2    3.04    0.56
   5  -1   2    3.55    0.55
   5   1   2    2.48    0.53
   5  -1   2    3.76    0.62
   5  -1   2    2.89    0.77
   5   1   2    2.38    0.69
   5  -1   2    3.50    0.52
   5  -1   3  117.99    3.33
   5  -1   3  117.90    2.96
   5   1   3  120.24    3.26
   5  -1   3  119.70    3.34
   5  -1   3  120.11    2.94
   5   1   3  121.29    2.93
   5  -1   3  120.97    2.87
   5   1   3  114.63    2.22
   5  -1   3  118.73    4.56
   5   1   3  120.33    4.56
   5  -1   4    2.15    0.44
   5   1   4    1.90    0.42
   5  -1   4    3.30    0.62
   5  -1   4    3.07    0.52
   5   1   4    3.09    0.72
   5   1   4    2.19    0.37
   5   1   4    2.40    0.54
   5  -1   4    3.07    0.61
   5  -1   4    2.37    0.70
   5   1   4    2.93    0.80
   5  -1   5   25.24    1.60
   5   1   5   22.97    1.44
   5  -1   5   24.15    1.56
   5  -1   5   24.30    1.36
   5   1   5   24.53    1.35
   5   1   5   24.65    1.74
   5   1   5   24.52    1.04
   5  -1   5   25.45    2.21
   5   1   5   28.43    2.31
   5   1   6   26.26    1.53
   5  -1   6   27.87    1.64
   5   1   6   25.91    1.63
   5  -1   6   28.73    1.73
   5  -1   6   26.31    1.42
   5   1   6   27.85    1.45
   5  -1   6   27.57    2.36
   5   1   6   27.53    2.35
   5  -1   7    0.43    0.30
   5   1   7   -0.26    0.32
   5  -1   7    0.13    0.29
   5  -1   7   -0.30    0.52
   5   1   7   -0.44    0.51
   5  -1   7    0.06    0.25
   5   1   7   -0.17    0.23
   5  -1   8   15.12    1.21
   5   1   8   12.34    1.11
   5  -1   8   15.77    1.31
   5   1   8   16.19    1.13
   5  -1   8   15.49    1.11
   5  -1   8   14.73    1.83
   5   1   8   16.82    1.93
   5   1   9   -0.22    0.40
   5  -1   9    0.62    0.39
   5  -1   9    0.76    0.35
   5  -1   9    0.39    0.28
   5   1   9    0.22    0.30
   5  -1  10    0.50    0.38
   5   1  10    0.56    0.35
   5  -1  10    0.00    0.30
   5   1  11   10.67    0.99
   5  -1  11    9.81    0.95
   5  -1  11    9.40    1.04
   5   1  12   29.14    1.56
   5  -1  12   29.11    1.57
   5  -1  12   29.38    1.74
   5  -1  13    0.71    0.39
   5   1  13    0.67    0.38
   5  -1  13    0.71    0.37
   5   1  14   29.88    1.48
   5  -1  14   28.47    1.46
   5  -1  14   26.97    1.52
   5  -1  15    8.93    0.78
   5   1  15   10.17    0.84
   5  -1  15    8.16    0.78
   5  -1  16   -0.17    0.28
   5   1  16   -0.44    0.28
   5  -1  17    3.97    0.47
   5   1  17    4.17    0.48
   5  -1  18    9.62    0.64
   5   1  18    9.91    0.65
  -5  -2  20    1.98    0.31
  -5   2  20    1.68    0.29
  -5   2  20    1.82    0.30
   5  -2 -19    0.24    0.18
  -5  -2  19    0.13    0.18
  -5   2  19    0.42    0.23
  -5   2  19   -0.21    0.23
   5  -2 -18    1.33    0.31
  -5   2  18    1.20    0.32
  -5  -2  18    1.54    0.34
  -5  -2  17   -0.09    0.22
  -5   2  17    0.06    0.25
  -5  -2  16    2.40    0.46
  -5   2  16    2.60    0.49
  -5  -2  15    0.92    0.33
  -5   2  15    0.55    0.28
  -5  -2  14    1.03    0.31
  -5   2  14    1.13    0.36
  -5  -2  14    1.50    0.39
  -5  -2  13   29.86    1.57
  -5   2  13   33.44    1.63
  -5  -2  13   32.40    1.64
  -5  -2  12   38.79    1.81
  -5  -2  12   42.84    1.86
  -5   2  12   41.28    1.86
  -5   2  11    0.96    0.33
  -5  -2  11    0.93    0.39
   5  -2 -11    1.43    0.41
   5  -2 -10    6.04    1.10
   5   2 -10    6.42    1.15
  -5  -2  10    6.38    0.75
  -5   2  10    6.61    0.75
   5  -2 -10    7.11    0.82
   5  -2 -10    6.31    0.74
   5  -2  -9   16.61    1.80
   5   2  -9   17.56    1.80
   5  -2  -9   19.66    1.31
   5  -2  -9   19.33    1.29
  -5  -2   9   17.50    1.24
  -5   2   9   18.55    1.25
   5  -2  -8    5.91    0.75
   5  -2  -8    4.21    0.92
   5   2  -8    4.03    0.85
  -5  -2   8    5.28    0.68
  -5   2   8    5.27    0.68
  -5  -2   8    6.12    1.15
  -5   2   8    5.23    1.09
   5  -2  -8    5.89    0.74
   5  -2  -7   60.70    2.29
  -5   2   7   61.92    2.18
  -5  -2   7   61.70    2.17
   5  -2  -7   59.79    2.32
   5  -2  -7   55.46    3.18
   5   2  -7   57.73    3.17
  -5  -2   7   63.83    3.41
  -5   2   7   65.14    3.41
   5  -2  -7   59.17    2.25
   5  -2  -6  262.36    4.78
  -5   2   6  275.66    4.52
  -5  -2   6  261.22    4.54
   5  -2  -6  273.43    4.93
   5  -2  -6  254.33    6.72
   5   2  -6  270.74    6.77
  -5  -2   6  287.34    7.11
  -5   2   6  295.09    7.10
   5  -2  -6  263.54    4.86
   5  -2  -5   71.59    2.46
   5   2  -5   73.95    2.08
   5  -2  -5   72.93    2.39
   5   2  -5   76.42    2.41
   5  -2  -5   72.12    2.51
   5  -2  -5   65.98    3.37
   5   2  -5   74.74    3.52
  -5  -2   5   75.50    3.58
  -5   2   5   80.89    3.67
   5  -2  -5   74.67    2.59
   5  -2  -4   28.61    1.53
   5   2  -4   30.58    1.31
   5  -2  -4   28.51    1.48
   5   2  -4   28.43    1.47
   5  -2  -4   29.24    1.59
   5  -2  -4   28.17    2.19
   5   2  -4   30.37    2.24
  -5  -2   4   31.25    2.28
  -5   2   4   32.14    2.29
   5  -2  -4   27.56    1.60
   5  -2  -3   15.87    1.14
   5   2  -3   15.31    0.94
   5  -2  -3   15.69    1.10
   5   2  -3   14.90    1.07
   5  -2  -3   13.04    1.50
   5   2  -3   13.40    1.47
  -5  -2   3   13.90    1.50
  -5   2   3   15.91    1.58
   5  -2  -3   15.11    1.15
   5  -2  -3   15.59    1.20
   5  -2  -2    4.07    0.63
  -5  -2   2    3.43    0.77
  -5   2   2    4.12    0.85
   5  -2  -2    3.75    0.53
   5   2  -2    4.37    0.57
   5  -2  -2    4.66    0.64
   5  -2  -2    4.29    0.64
   5   2  -2    4.15    0.52
   5  -2  -2    3.70    0.76
   5   2  -2    4.26    0.82
   5  -2  -2    4.31    0.62
  -5  -2   1   51.46    2.86
  -5   2   1   50.68    2.80
   5  -2  -1   47.98    2.03
   5  -2  -1   48.75    2.05
   5   2  -1   51.42    1.97
   5  -2  -1   45.72    2.72
   5   2  -1   47.60    2.73
   5  -2  -1   49.26    1.90
   5   2  -1   52.18    1.93
   5  -2  -1   48.08    1.95
   5   2  -1   48.82    1.59
   5  -2  -1   49.27    2.16
   5  -2   0    7.24    0.81
   5  -2   0    7.42    0.79
   5  -2   0    6.27    1.03
   5   2   0    6.91    1.09
   5  -2   0    6.90    0.74
   5   2   0    6.84    0.74
   5  -2   0    7.30    0.77
   5   2   0    6.79    0.64
   5  -2   0    7.76    0.87
   5  -2   1    7.43    0.83
   5  -2   1    6.88    0.79
   5  -2   1    6.64    1.10
   5   2   1    6.62    1.06
   5  -2   1    6.44    0.71
   5   2   1    5.97    0.68
   5  -2   1    9.02    0.94
   5   2   1    6.55    0.62
   5  -2   1    7.07    0.74
   5  -2   2    0.59    0.28
   5  -2   2    0.70    0.30
   5   2   2    0.96    0.30
   5  -2   2    0.57    0.32
   5  -2   2    0.81    0.31
   5   2   2    1.06    0.35
   5  -2   2    1.29    0.57
   5   2   2    1.04    0.58
   5  -2   2    0.87    0.33
   5   2   3   11.56    0.79
   5  -2   3   12.70    0.98
   5   2   3   12.13    0.96
   5  -2   3   12.10    0.97
   5  -2   3   11.76    0.97
   5  -2   3   12.44    1.14
   5   2   3   13.07    1.36
   5  -2   3   11.45    1.45
   5   2   3   12.47    1.48
   5  -2   3   12.49    1.13
   5  -2   4    2.83    0.58
   5  -2   4    3.07    0.52
   5   2   4    3.09    0.51
   5  -2   4    3.45    0.64
   5  -2   4    2.92    0.51
   5   2   4    3.19    0.71
   5   2   4    2.93    0.45
   5  -2   4    3.48    0.93
   5   2   4    2.74    0.75
   5  -2   4    3.44    0.54
   5   2   5   14.91    0.86
   5  -2   5   15.21    1.26
   5  -2   5   13.97    1.04
   5   2   5   13.64    1.37
   5  -2   5   14.49    1.71
   5   2   5   15.55    1.74
   5  -2   5   15.84    1.28
   5  -2   5   14.40    1.08
   5   2   5   15.03    1.07
   5   2   6    0.23    0.41
   5   2   6    1.11    0.39
   5  -2   6    0.11    0.26
   5  -2   6    0.08    0.23
   5   2   6    0.19    0.22
   5  -2   6    0.13    0.24
   5  -2   6   -0.15    0.56
   5   2   6    0.27    0.38
   5  -2   7   49.83    2.32
   5  -2   7   49.04    1.97
   5   2   7   45.70    1.86
   5   2   7   46.45    1.49
   5  -2   7   51.33    3.32
   5   2   7   47.70    3.17
   5   2   7   48.80    2.57
   5  -2   7   47.85    2.23
   5   2   8    2.33    0.42
   5  -2   8    3.53    0.71
   5  -2   8    3.86    0.58
   5   2   8    2.98    0.53
   5  -2   8    2.34    0.82
   5  -2   8    2.78    0.59
   5  -2   9  103.86    3.22
   5  -2   9  120.96    3.63
   5   2   9  112.16    2.30
   5  -2   9  114.81    3.01
   5   2   9  111.69    2.93
   5  -2  10   73.86    2.67
   5  -2  10   83.45    3.04
   5   2  10   80.84    1.94
   5  -2  10   82.69    2.54
   5   2  10   78.66    2.46
   5  -2  11   43.04    1.97
   5   2  11   50.18    1.50
   5   2  11   49.27    1.94
   5  -2  11   48.21    1.97
   5  -2  11   48.15    2.30
   5  -2  12    0.53    0.32
   5   2  12    0.29    0.32
   5  -2  12    0.29    0.35
   5  -2  13    2.66    0.48
   5   2  13    3.13    0.52
   5  -2  13    2.57    0.53
   5  -2  14   17.62    1.10
   5   2  14   17.80    1.09
   5  -2  14   16.69    1.20
   5  -2  15   13.61    0.91
   5   2  15   12.85    0.88
   5  -2  15   13.02    0.99
   5  -2  16    0.05    0.22
   5   2  16    0.15    0.19
   5  -2  16    0.09    0.17
   5  -2  17    0.89    0.23
   5   2  17    1.04    0.25
   5  -2  18    0.77    0.21
   5   2  18    0.34    0.16
  -5   2 -18    0.93    0.21
  -5   3  20    0.82    0.20
  -5   3  19   -0.12    0.16
   5  -3 -19   -0.08    0.14
  -5  -3  18   -0.14    0.20
  -5   3  18    0.23    0.20
   5   3 -18    0.56    0.23
  -5   3  18    0.66    0.29
   5   3 -17    4.06    0.44
  -5   3  17    3.82    0.50
  -5  -3  17    3.41    0.47
  -5   3  17    4.58    0.58
   5   3 -16    8.14    0.66
  -5  -3  16    8.34    0.73
  -5   3  16    7.76    0.70
  -5  -3  15   -0.05    0.22
  -5   3  15   -0.23    0.31
   5   3 -15   -0.67    0.40
  -5  -3  15    0.14    0.22
  -5  -3  14    2.44    0.51
  -5  -3  14    2.13    0.43
  -5   3  14    2.57    0.49
  -5  -3  13    5.25    0.69
  -5  -3  13    7.91    0.77
  -5   3  13    7.19    0.75
  -5  -3  12    0.49    0.25
  -5   3  12    0.34    0.28
   5  -3 -11    2.27    0.45
   5  -3 -11    2.37    0.49
  -5  -3  11    1.60    0.36
  -5   3  11    1.55    0.35
   5  -3 -10    0.93    0.28
   5  -3 -10    1.33    0.40
  -5  -3  10    0.45    0.27
  -5   3  10    0.24    0.36
   5  -3  -9    1.31    0.39
  -5  -3   9    0.73    0.30
  -5   3   9    0.33    0.25
   5  -3  -9    1.56    0.43
  -5   3   8   28.78    1.46
  -5  -3   8   26.46    1.42
   5  -3  -8   31.71    1.69
   5  -3  -8   24.53    2.18
   5   3  -8   24.03    2.10
   5  -3  -8   31.70    1.69
   5   3  -8   27.58    1.29
   5  -3  -7   51.58    2.15
   5   3  -7   48.44    1.73
  -5  -3   7   51.13    1.96
  -5   3   7   45.77    1.89
   5  -3  -7   50.13    2.16
  -5  -3   7   53.19    3.16
  -5   3   7   51.80    3.09
   5  -3  -7   42.36    2.78
   5   3  -7   48.09    2.90
   5  -3  -6   11.38    1.04
   5   3  -6   11.10    0.86
  -5  -3   6    9.71    0.89
  -5   3   6   10.18    0.93
   5  -3  -6   11.39    1.04
   5  -3  -6   11.40    1.01
   5  -3  -6   10.03    1.36
   5   3  -6   10.56    1.37
  -5  -3   6   10.20    1.39
  -5   3   6    9.42    1.36
  -5  -3   5    3.04    0.84
  -5   3   5    2.61    0.67
   5  -3  -5    3.19    0.57
  -5  -3   5    3.06    0.55
  -5   3   5    2.97    0.54
   5  -3  -5    2.87    0.54
   5  -3  -5    2.95    0.55
   5  -3  -5    2.86    0.82
   5   3  -5    3.26    0.77
   5   3  -5    3.32    0.54
   5   3  -4   41.41    1.57
   5  -3  -4   40.68    1.91
   5  -3  -4   38.83    1.71
   5   3  -4   41.68    1.72
  -5  -3   4   39.07    1.71
   5  -3  -4   42.13    1.97
   5  -3  -4   42.26    1.99
   5  -3  -4   33.62    2.42
   5   3  -4   39.54    2.52
  -5  -3   4   45.45    2.75
  -5   3   4   40.44    2.60
   5   3  -3   70.26    1.99
   5  -3  -3   76.36    2.57
   5  -3  -3   69.99    2.24
   5   3  -3   67.65    2.19
   5  -3  -3   69.16    2.52
   5  -3  -3   68.22    2.57
   5  -3  -3   58.27    3.11
   5   3  -3   63.34    3.16
  -5  -3   3   69.35    3.35
  -5   3   3   73.73    3.38
   5  -3  -2   26.44    1.53
   5   3  -2   25.53    1.20
   5  -3  -2   22.73    1.30
   5   3  -2   23.89    1.30
   5  -3  -2   24.96    1.50
   5  -3  -2   24.40    1.55
   5  -3  -2   20.50    1.82
   5   3  -2   21.31    1.83
  -5  -3   2   23.08    1.91
  -5   3   2   23.07    1.92
  -5  -3   1   32.27    2.27
  -5   3   1   31.33    2.20
   5  -3  -1   31.94    1.67
   5  -3  -1   35.32    1.79
   5  -3  -1   32.81    1.81
   5   3  -1   32.32    1.49
   5  -3  -1   33.64    1.55
   5  -3  -1   25.81    2.05
   5   3  -1   27.44    2.06
   5  -3  -1   34.06    1.71
   5   3  -1   31.92    1.32
   5   3   0    0.12    0.45
   5   3   0    0.76    0.39
  -5  -3   0   -1.01    0.79
  -5   3   0   -0.56    0.56
   5  -3   0   -0.59    0.35
   5   3   0   -0.45    0.42
   5  -3   0   -0.14    0.25
   5  -3   0   -0.08    0.24
   5  -3   0    0.58    0.34
   5  -3   0    0.41    0.41
   5  -3   0   -0.28    0.59
   5   3   0   -0.58    0.63
   5   3   1  218.32    5.72
  -5  -3  -1  192.39    5.56
  -5   3  -1  208.17    5.72
   5  -3   1  208.43    4.43
   5  -3   1  213.98    4.35
   5  -3   1  208.16    4.64
   5  -3   1  212.36    3.93
   5   3   1  200.79    3.76
   5  -3   1  183.71    5.58
   5   3   1  185.80    5.46
   5   3   1  208.04    3.31
   5  -3   1  205.93    4.16
   5  -3   2  194.74    3.97
   5   3   2  204.30    3.27
   5  -3   2  197.82    3.81
   5   3   2  199.02    3.75
   5  -3   2  196.19    4.18
   5   3   2  209.44    5.59
   5  -3   2  199.03    4.54
   5  -3   2  179.47    5.63
   5   3   2  181.27    5.54
   5  -3   2  198.68    4.41
   5   3   3    2.58    0.76
   5   3   3    3.02    0.54
   5  -3   3    3.24    0.56
   5   3   3    1.88    0.44
  -5   3  -3    3.07    0.49
   5  -3   3    4.07    0.73
   5  -3   3    3.60    0.65
   5  -3   3    3.24    0.66
   5  -3   3    3.31    0.57
   5  -3   3    2.17    0.79
   5   3   3    1.81    0.72
   5   3   4   43.83    2.55
  -5   3  -4   43.47    1.64
   5  -3   4   44.79    2.14
   5  -3   4   44.42    1.98
   5  -3   4   47.54    2.27
   5  -3   4   44.33    1.82
   5   3   4   40.93    1.73
   5   3   4   43.23    1.50
   5  -3   4   45.94    1.88
   5  -3   4   44.07    2.89
   5   3   4   38.68    2.67
   5   3   5   96.25    3.81
  -5   3  -5   90.35    2.40
   5  -3   5   98.11    3.20
   5  -3   5   86.19    2.72
   5   3   5   94.54    4.19
   5  -3   5   95.11    2.66
   5   3   5   92.64    2.57
   5  -3   5   93.52    3.17
   5   3   5   93.41    2.20
   5   3   6   31.64    1.30
  -5   3  -6   29.13    1.39
   5  -3   6   30.75    1.83
   5  -3   6   27.26    1.51
   5  -3   6   29.69    1.84
   5   3   6   29.75    2.14
   5  -3   6   30.58    2.51
   5   3   6   28.30    2.38
   5  -3   6   30.16    1.51
   5   3   6   27.36    1.43
  -5   3  -7    0.00    0.25
   5  -3   7    0.37    0.34
   5  -3   7    0.04    0.24
   5   3   7   -0.11    0.30
   5  -3   7    0.62    0.30
   5   3   7   -0.45    0.41
   5  -3   7    0.53    0.32
   5  -3   8    4.05    0.71
   5  -3   8    4.09    0.69
   5   3   8    3.04    0.47
   5  -3   8    3.32    0.54
   5   3   8    3.00    0.49
   5  -3   9    5.76    0.82
   5  -3   9    4.91    0.64
   5   3   9    5.66    0.67
   5   3   9    5.58    0.59
   5  -3   9    6.62    0.92
   5  -3  10    6.51    0.85
   5  -3  10    6.68    0.74
   5   3  10    7.58    0.76
   5   3  10    6.91    0.66
   5  -3  10    7.45    0.95
   5  -3  11    0.07    0.37
   5  -3  11    0.54    0.42
   5   3  11    0.28    0.32
   5  -3  11   -0.18    0.23
   5   3  11   -0.08    0.20
   5  -3  12   10.76    0.96
   5   3  12   11.02    0.74
   5  -3  12   11.92    1.12
   5  -3  12   11.89    0.92
   5   3  12   10.61    0.85
   5  -3  13    5.99    0.78
   5   3  13    5.76    0.64
   5  -3  13    6.38    0.69
   5  -3  14    5.72    0.72
   5  -3  14    6.44    0.64
   5   3  14    5.30    0.57
   5  -3  15   19.10    1.17
   5  -3  15   19.34    0.97
   5   3  15   17.16    0.90
   5  -3  16    0.21    0.17
   5   3  16    0.13    0.14
  -5   3 -16    0.46    0.21
   5  -3  16    0.61    0.26
  -5   3 -17    0.64    0.22
   5  -3  17    0.62    0.21
  -5   4  19    0.47    0.17
  -5   4  18    9.82    0.69
  -5  -4  18    5.88    0.50
  -5  -4  17    0.39    0.18
  -5   4  17    0.26    0.23
  -5  -4  16    3.21    0.46
  -5   4  16    4.02    0.51
   5   4 -15    1.68    0.34
  -5   4  15    1.80    0.41
  -5  -4  15    1.79    0.43
  -5  -4  14    0.64    0.34
   5   4 -14    0.65    0.32
  -5  -4  13   17.22    1.25
   5   4 -13   18.58    0.99
  -5  -4  12   -0.33    0.34
   5   4 -12   -0.10    0.35
  -5  -4  11    0.05    0.39
   5  -4 -11    0.28    0.21
   5   4 -11    0.09    0.37
   5  -4 -10    6.42    0.74
   5   4 -10    6.18    0.65
   5  -4 -10    6.64    0.76
   5  -4  -9    8.65    0.88
   5  -4  -9    8.51    0.90
   5   4  -9    8.65    0.75
   5  -4  -8    7.43    0.84
   5   4  -8    8.78    0.81
   5  -4  -8    7.72    0.87
   5  -4  -7  114.33    3.27
   5   4  -7  109.94    2.59
   5  -4  -7  112.69    3.24
   5  -4  -6   39.95    1.95
   5  -4  -6   39.43    1.95
   5   4  -6   39.94    1.61
   5  -4  -5  210.89    4.48
   5  -4  -5  210.95    4.40
   5  -4  -5  209.71    4.47
   5   4  -5  211.56    3.55
   5  -4  -4   29.85    1.73
   5   4  -4   25.30    2.04
   5  -4  -4   27.43    1.64
   5   4  -4   29.85    1.41
   5  -4  -4   29.52    1.69
   5   4  -4   27.95    1.36
   5   4  -3   60.91    1.89
   5   4  -3   65.52    1.96
   5  -4  -3   64.50    2.50
   5   4  -3   59.38    3.11
   5  -4  -3   63.59    2.51
  -5   4   3   58.51    1.92
   5   4  -2   34.01    1.39
   5   4  -2   36.99    1.46
   5  -4  -2   37.06    1.92
   5   4  -2   36.50    2.43
   5  -4  -2   38.64    1.99
  -5   4   2   34.69    1.48
   5   4  -1   12.54    0.84
   5   4  -1   12.67    0.82
   5  -4  -1   13.23    1.14
   5   4  -1   13.72    1.49
   5  -4  -1   13.84    1.21
  -5   4   1   12.54    0.89
  -5   4   0   62.08    1.99
   5  -4   0   63.98    2.40
   5  -4   0   66.14    2.53
   5   4   0   61.25    3.13
   5   4   0   61.29    1.84
   5  -4   0   66.45    2.66
   5   4   0   58.11    1.76
  -5   4  -1   80.92    2.30
   5  -4   1   86.84    2.89
   5  -4   1   83.60    2.82
   5   4   1   79.76    3.58
   5  -4   1   84.31    3.02
   5   4   1   82.53    2.14
   5   4   2    1.91    0.71
   5   4   2    1.14    0.45
   5  -4   2    1.34    0.48
  -5   4  -2    1.95    0.43
   5  -4   2    1.87    0.49
   5  -4   2    1.23    0.41
   5   4   3    0.84    0.55
   5   4   3    1.37    0.44
   5  -4   3    0.87    0.40
  -5   4  -3    1.03    0.38
   5  -4   3    0.74    0.39
   5  -4   3    0.36    0.27
   5   4   4    1.54    0.49
   5  -4   4    0.73    0.39
   5  -4   4    0.16    0.28
  -5   4  -4    0.94    0.35
   5  -4   4    0.92    0.43
   5  -4   5   63.46    2.60
   5  -4   5   63.00    2.67
   5  -4   5   59.11    2.32
  -5   4  -5   59.10    2.03
   5  -4   5   59.19    2.16
   5   4   5   62.05    1.85
   5  -4   6   49.37    2.37
   5  -4   6   50.15    2.38
   5  -4   6   49.07    2.09
  -5   4  -6   51.35    1.91
   5   4   6   53.22    1.72
   5  -4   7   12.83    1.23
   5  -4   7   11.46    1.18
   5  -4   7   10.31    0.95
  -5   4  -7   12.62    0.95
   5   4   7   12.28    0.86
   5  -4   8   -0.12    0.29
   5  -4   8   -0.26    0.28
  -5   4  -8    0.04    0.31
   5  -4   8    0.11    0.34
   5   4   8   -0.13    0.37
   5  -4   9   11.68    1.13
   5  -4   9   11.04    1.14
   5   4   9   11.11    0.82
  -5   4  -9   10.17    0.85
  -5   4 -10   -0.35    0.33
   5  -4  10   -0.01    0.27
   5  -4  10   -0.05    0.24
   5   4  10    0.25    0.35
  -5   4 -11   24.29    1.25
   5   4  11   25.64    1.12
   5  -4  11   24.11    1.48
   5  -4  12    5.04    0.67
   5  -4  12    4.47    0.71
   5   4  12    5.87    0.57
  -5   4 -12    5.25    0.59
   5  -4  13    6.80    0.69
   5  -4  13    7.88    0.85
  -5   4 -13    8.14    0.68
   5  -4  14    7.31    0.77
  -5   4 -14    7.27    0.60
  -5   4 -15   -0.02    0.18
   5  -4  15   -0.05    0.22
   5  -4  16    2.47    0.37
  -5   4 -16    2.99    0.33
  -5   5  17    2.04    0.30
   5   5 -17    1.22    0.25
  -5  -5  16   13.76    0.82
  -5   5  16   14.35    0.80
  -5  -5  15    6.39    0.63
  -5   5  15    6.55    0.60
  -5   5  14   17.05    0.98
  -5  -5  14   17.06    1.13
  -5   5  13   58.14    1.84
  -5  -5  13   60.08    2.21
   5   5 -12    0.46    0.29
  -5   5  12    0.36    0.26
  -5  -5  12   -0.01    0.32
   5  -5 -11    1.95    0.42
   5   5 -11    1.51    0.33
  -5  -5  11    1.73    0.43
  -5   5  11    2.31    0.43
  -5  -5  10    8.51    0.95
   5  -5 -10    7.44    0.77
   5   5 -10    7.93    0.63
   5  -5  -9   29.01    1.56
   5   5  -9   28.78    1.22
   5  -5  -9   29.11    1.51
   5  -5  -8    1.92    0.43
   5   5  -8    2.79    0.48
   5  -5  -8    2.35    0.51
  -5   5   8    2.17    0.44
   5  -5  -7    3.30    0.58
   5   5  -7    3.65    0.54
   5  -5  -7    3.37    0.60
   5   5  -7    2.92    0.53
  -5   5   7    2.72    0.47
   5  -5  -6    1.68    0.45
   5   5  -6    1.84    0.41
   5   5  -6    1.37    0.39
   5  -5  -6    2.12    0.51
  -5   5   6    1.60    0.39
   5  -5  -5   30.90    1.75
   5  -5  -5   30.34    1.74
   5   5  -5   29.59    1.29
   5   5  -5   30.52    1.41
  -5   5   5   24.67    1.28
   5  -5  -4   34.97    1.88
   5  -5  -4   36.09    1.83
   5   5  -4   33.21    1.38
   5   5  -4   34.77    1.50
  -5   5   4   30.44    1.45
   5  -5  -3   40.83    2.04
   5  -5  -3   39.31    1.97
   5   5  -3   40.91    1.53
   5   5  -3   39.82    1.58
  -5   5   3   38.23    1.63
   5  -5  -2   43.80    2.11
   5  -5  -2   44.53    2.13
   5   5  -2   44.41    1.61
   5   5  -2   44.86    1.66
  -5   5   2   44.65    1.77
   5  -5  -1   49.19    2.25
   5  -5  -1   48.03    2.27
   5   5  -1   48.10    1.67
   5   5  -1   48.71    1.68
  -5   5   1   48.51    1.85
   5  -5   0    7.63    0.92
   5  -5   0    8.48    0.98
   5   5   0    8.39    0.78
   5   5   0    8.22    0.74
  -5   5   0    7.80    0.75
   5  -5   1   -0.18    0.34
   5   5   1   -0.02    0.32
   5  -5   1    0.44    0.30
   5   5   1   -0.13    0.35
   5  -5   2    8.57    0.93
   5  -5   2    7.20    0.87
   5  -5   2    7.93    0.97
   5   5   2    9.42    0.79
   5   5   2    7.81    0.71
  -5   5  -2    6.90    0.72
  -5   5  -3    0.21    0.31
   5  -5   3    0.33    0.33
   5  -5   3    0.13    0.33
   5  -5   3    0.30    0.32
   5   5   3    1.28    0.45
   5  -5   4   27.24    1.62
   5  -5   4   25.62    1.63
   5  -5   4   26.15    1.74
  -5   5  -4   25.91    1.37
   5   5   4   25.90    1.25
   5  -5   5   12.07    1.10
   5  -5   5   12.52    1.16
   5  -5   5   12.95    1.25
   5   5   5   13.11    0.90
  -5   5  -5   13.45    1.01
   5  -5   6    2.30    0.53
  -5   5  -6    2.37    0.50
   5  -5   6    1.95    0.50
   5   5   6    1.92    0.46
   5  -5   6    2.58    0.62
   5  -5   6    2.50    0.46
   5  -5   7   51.74    2.30
   5  -5   7   52.02    2.38
   5  -5   7   46.90    1.97
  -5   5  -7   49.42    1.86
   5   5   7   55.98    1.71
   5  -5   8   53.51    2.31
   5  -5   8   53.47    2.35
   5  -5   8   47.55    1.90
  -5   5  -8   53.11    1.90
   5   5   8   58.97    1.72
   5   5   9    4.91    0.58
   5  -5   9    5.10    0.77
  -5   5  -9    4.16    0.56
   5  -5   9    4.48    0.75
   5  -5  10    9.92    0.96
  -5   5 -10    9.86    0.79
   5   5  10   10.37    0.73
   5  -5  10   10.53    1.00
   5   5  11    3.59    0.47
  -5   5 -11    3.09    0.44
   5  -5  11    3.91    0.63
   5  -5  11    3.31    0.56
  -5   5 -12    5.93    0.57
   5  -5  12    5.44    0.69
   5  -5  12    4.76    0.59
  -5   5 -13    4.96    0.48
   5  -5  13    5.24    0.64
   5  -5  13    3.88    0.49
   5  -5  14    4.86    0.55
  -5   5 -14    4.84    0.44
  -5   5 -15    0.25    0.15
   5  -5  15    0.08    0.14
  -5  -6  15    5.38    0.50
   5   6 -15    5.44    0.43
  -5  -6  14   22.03    1.09
   5   6 -14   20.82    0.86
  -5  -6  13   39.39    1.57
   5   6 -13   35.47    1.19
  -5  -6  13   37.60    1.54
   5   6 -12    2.63    0.46
  -5  -6  12    2.13    0.47
   5   6 -11    0.38    0.30
  -5  -6  11    0.11    0.25
   5  -6 -10    1.73    0.38
   5   6 -10    1.36    0.38
  -5  -6  10    1.35    0.41
   5  -6  -9    1.22    0.35
  -5  -6   9    0.77    0.35
   5   6  -9    1.12    0.38
   5   6  -8    1.52    0.42
   5  -6  -8    0.93    0.39
   5  -6  -8    0.57    0.25
  -5  -6   8    0.72    0.37
  -5   6   8    1.11    0.31
   5   6  -8    1.00    0.33
   5  -6  -7   21.35    1.31
   5   6  -7   23.38    1.01
   5  -6  -7   22.71    1.39
   5   6  -7   26.61    1.24
  -5   6   7   22.48    1.17
   5  -6  -6    0.19    0.25
   5   6  -6   -0.01    0.28
   5  -6  -6    0.09    0.26
   5   6  -6    0.33    0.39
  -5   6   6    0.19    0.25
   5  -6  -5    0.31    0.25
   5   6  -5    0.70    0.28
   5  -6  -5    0.66    0.35
   5   6  -5    0.88    0.38
  -5   6   5    0.78    0.33
   5  -6  -4    2.11    0.52
   5   6  -4    1.66    0.38
  -5   6   4    2.06    0.41
   5   6  -4    2.44    0.47
   5  -6  -3   11.73    1.08
   5   6  -3   12.67    0.81
  -5   6   3   11.68    0.90
   5   6  -3   12.79    0.92
   5  -6  -2    7.58    0.91
   5  -6  -2    7.36    0.84
   5   6  -2    8.77    0.76
  -5   6   2    7.76    0.75
   5   6  -2    8.92    0.82
   5  -6  -1   13.21    1.17
   5  -6  -1   13.24    1.14
   5   6  -1   15.32    0.90
  -5   6   1   13.06    0.95
   5   6  -1   13.45    0.93
   5  -6   0    4.62    0.72
   5  -6   0    4.07    0.69
   5   6   0    5.25    0.62
  -5   6   0    3.63    0.52
   5   6   0    4.22    0.57
   5  -6   1    3.44    0.66
   5  -6   1    3.24    0.62
   5   6   1    4.76    0.62
  -5   6  -1    2.92    0.50
   5   6   1    3.80    0.60
   5  -6   2   35.69    1.89
   5  -6   2   35.51    1.94
   5   6   2   39.22    1.40
  -5   6  -2   34.26    1.56
   5   6   2   36.45    1.44
   5  -6   3   17.92    1.41
   5  -6   3   17.23    1.33
   5   6   3   21.46    1.08
   5  -6   4   56.87    2.19
   5  -6   4   56.09    2.43
   5  -6   4   57.51    2.31
  -5   6  -4   59.05    1.98
   5   6   4   60.72    1.70
   5  -6   5    3.61    0.67
   5  -6   5    3.88    0.65
   5   6   5    4.41    0.60
  -5   6  -5    3.45    0.58
   5  -6   5    2.93    0.54
   5  -6   6   35.84    1.75
   5  -6   6   35.38    1.88
   5  -6   6   33.40    1.65
  -5   6  -6   35.86    1.51
   5  -6   6   30.97    1.42
   5   6   6   38.01    1.33
   5  -6   7    1.70    0.48
   5  -6   7    2.48    0.49
   5   6   7    1.75    0.42
  -5   6  -7    1.56    0.40
   5  -6   7    1.94    0.47
   5  -6   8   32.94    1.67
   5  -6   8   33.51    1.75
   5  -6   8   28.86    1.39
  -5   6  -8   33.50    1.39
   5   6   8   35.49    1.25
   5  -6   9   13.01    1.02
   5  -6   9   12.33    1.02
   5  -6   9   11.04    0.80
  -5   6  -9   12.02    0.84
   5   6   9   12.91    0.77
   5  -6  10   22.14    1.28
  -5   6 -10   20.70    1.02
   5   6  10   23.40    0.95
   5  -6  10   20.56    1.23
  -5   6 -11    5.33    0.52
   5  -6  11    5.63    0.63
   5  -6  11    4.85    0.60
  -5   6 -12    0.74    0.23
   5  -6  12    0.31    0.21
   5  -6  12    0.30    0.21
  -5   6 -13    0.06    0.14
   5  -6  13    0.03    0.15
  -5  -7  13    0.48    0.18
   5   7 -13   -0.03    0.16
  -5  -7  12    2.04    0.35
   5   7 -12    0.96    0.23
  -5  -7  12    1.61    0.30
  -5  -7  11    0.85    0.27
  -5  -7  11    0.60    0.25
   5   7 -11    0.16    0.23
  -5  -7  10    0.15    0.19
   5   7 -10   -0.51    0.31
  -5  -7  10   -0.03    0.19
   5  -7  -9   -0.08    0.21
   5   7  -9   -0.21    0.30
  -5  -7   9    0.15    0.22
   5  -7  -8    0.03    0.18
  -5  -7   8   -0.19    0.21
   5   7  -8    0.14    0.26
   5  -7  -7    0.00    0.17
  -5  -7   7    0.39    0.27
   5  -7  -7    0.28    0.19
  -5   7   7    0.11    0.21
   5   7  -7    0.46    0.31
   5  -7  -6    1.07    0.31
  -5  -7   6    1.05    0.36
   5  -7  -6    1.31    0.38
  -5   7   6    1.65    0.35
   5   7  -6    1.73    0.40
   5  -7  -5    3.23    0.52
  -5  -7   5    3.45    0.54
   5  -7  -5    3.27    0.53
   5   7  -5    5.16    0.58
  -5   7   5    3.41    0.47
   5  -7  -4    0.67    0.30
  -5   7   4    0.51    0.27
   5  -7  -4    0.38    0.30
   5   7  -4    0.74    0.35
   5   7  -4   -0.02    0.23
   5  -7  -3   -0.10    0.25
   5   7  -3   -0.28    0.33
   5   7  -3   -0.81    0.33
  -5   7   3   -0.23    0.27
   5  -7  -2    0.19    0.28
  -5   7   2   -0.36    0.28
   5   7  -2   -0.58    0.30
   5   7  -2   -0.42    0.34
   5  -7  -1    6.45    0.76
  -5   7   1    6.02    0.62
   5   7  -1    5.74    0.49
   5   7  -1    6.99    0.63
   5  -7  -1    6.66    0.72
   5  -7   0    0.18    0.23
   5  -7   0    0.34    0.31
  -5   7   0   -0.17    0.25
   5   7   0    0.01    0.34
   5   7   0    0.82    0.41
   5   7   1   13.80    0.75
   5  -7   1   13.70    1.07
  -5   7  -1   13.01    0.88
   5  -7   1   14.22    1.10
   5   7   2   14.34    0.77
   5  -7   2   13.10    1.07
  -5   7  -2   12.47    0.88
   5  -7   2   14.05    1.10
   5   7   3    8.74    0.63
   5  -7   3    8.94    0.91
  -5   7  -3    8.54    0.74
   5  -7   3    9.24    0.88
   5   7   4   25.59    0.99
   5  -7   4   20.38    1.15
   5  -7   4   23.23    1.40
  -5   7  -4   21.66    1.11
   5  -7   4   22.89    1.32
   5  -7   5    1.31    0.33
   5   7   5    3.09    0.43
   5  -7   5    1.82    0.46
  -5   7  -5    2.06    0.41
   5  -7   5    2.38    0.48
   5   7   6    4.86    0.48
   5  -7   6    4.29    0.61
  -5   7  -6    3.59    0.47
   5  -7   6    4.20    0.55
  -5   7  -7    8.34    0.64
   5  -7   7    9.75    0.75
   5  -7   7    9.21    0.84
   5   7   7   11.13    0.62
   5  -7   7    8.63    0.72
  -5   7  -8    0.96    0.28
   5  -7   8    1.64    0.34
   5  -7   8    1.18    0.36
   5   7   8    1.65    0.31
   5  -7   8    1.33    0.29
  -5   7  -9   14.25    0.74
   5  -7   9   15.90    0.98
   5  -7   9   15.35    0.86
  -5   7 -10    0.33    0.20
   5  -7  10    0.31    0.18
  -5  -8   9    4.75    0.45
   5   8  -9    4.36    0.34
   5   8  -8   -0.05    0.17
   5   8  -7    4.97    0.42
   5  -8  -7    3.67    0.39
   5   8  -6    4.92    0.45
   5  -8  -6    3.67    0.44
   5  -8  -5   16.65    0.92
   5  -8  -5   14.64    0.78
  -5   8   5   15.01    0.75
   5  -8  -4    1.79    0.35
   5  -8  -4    1.94    0.34
  -5   8   4    1.97    0.33
   5  -8  -3    2.38    0.39
   5  -8  -3    1.80    0.34
   5   8  -3    2.61    0.38
  -5   8   3    1.95    0.32
  -5   8   2   -0.09    0.21
   5  -8  -2    0.38    0.22
   5  -8  -2    0.23    0.29
  -5   8   1    2.31    0.35
   5  -8  -1    2.68    0.43
   5  -8  -1    3.15    0.45
  -5   8   0    6.40    0.54
   5  -8   0    6.54    0.63
   5  -8   0    6.97    0.65
  -5   8  -1    4.20    0.43
   5  -8   1    3.93    0.50
   5  -8   1    4.15    0.49
   5  -8   2   -0.03    0.19
  -5   8  -2    0.32    0.20
   5  -8   2    0.33    0.22
   5   8   2    0.09    0.18
   5  -8   2    0.19    0.18
   5  -8   3   -0.03    0.17
  -5   8  -3    0.08    0.18
   5  -8   3    0.18    0.20
   5  -8   3   -0.02    0.15
   5   8   3   -0.06    0.17
   5  -8   4    0.11    0.17
  -5   8  -4    0.06    0.16
   5  -8   4   -0.03    0.15
   5  -8   4    0.10    0.17
   5   8   4   -0.14    0.18
   5  -8   5    3.19    0.42
   5  -8   5    3.69    0.43
  -5   8  -5    2.88    0.33
   5  -8   6    0.28    0.18
   5  -8   6    0.19    0.15
  -5   8  -6    0.03    0.15
  -6   0  19   -0.27    0.18
  -6   0  18   12.09    0.77
  -6   0  17   -0.24    0.26
  -6   0  16    6.86    0.69
  -6   0  15   -0.16    0.29
  -6   0  14    0.07    0.29
  -6   0  13    0.34    0.32
  -6   0  12  174.14    3.84
  -6   0  11    1.15    0.60
  -6   0  10   97.89    2.92
  -6   0   9   -0.75    0.50
   6   0  -9    0.17    0.30
  -6   0   8  202.32    4.22
   6   0  -8  201.50    4.39
  -6   0   7   -0.96    0.60
   6   0  -7    0.27    0.36
  -6   0   6  101.41    3.00
   6   0  -6  104.35    3.18
   6   0  -6   93.42    4.44
  -6   0   6  107.30    4.83
   6   0  -5    0.84    0.46
   6   0  -5    1.17    0.55
  -6   0   5    0.33    0.59
   6   0  -5    0.82    0.46
   6   0  -5    0.15    0.45
   6   0  -4  313.77    4.24
   6   0  -4  345.28    5.71
   6   0  -4  343.52    5.53
   6   0  -4  298.61    7.79
   6   0  -4  326.55    5.95
  -6   0   4  332.28    8.31
   6   0  -3    1.23    0.51
   6   0  -3    0.48    0.40
   6   0  -3    1.08    0.47
  -6   0   3   -0.31    0.56
   6   0  -3    1.14    0.47
   6   0  -3    0.48    0.62
   6   0  -2  104.62    2.34
   6   0  -2  114.71    3.24
   6   0  -2  117.09    3.20
   6   0  -2  104.42    4.57
   6   0  -2  113.44    3.50
  -6   0   2  111.13    4.75
   6   0  -1    0.53    0.38
   6   0  -1    0.45    0.36
   6   0  -1   -0.09    0.32
  -6   0   1    0.23    0.48
   6   0  -1    0.21    0.35
   6   0  -1   -0.03    0.40
   6   0   0   65.10    2.41
   6   0   0   66.33    2.40
   6   0   0   61.32    3.54
  -6   0   0   64.57    3.61
   6   0   0   66.76    2.72
   6   0   1    0.60    0.52
   6   0   1    0.10    0.25
   6   0   1   -0.27    0.31
   6   0   1   -0.13    0.27
   6   0   2    0.29    0.37
   6   0   2    0.38    0.29
   6   0   2   -0.12    0.30
   6   0   2    0.36    0.24
   6   0   3   -0.21    0.54
   6   0   3   -0.10    0.27
   6   0   3   -0.01    0.21
   6   0   3   -0.11    0.20
   6   0   4    6.66    0.78
   6   0   4    5.67    0.80
   6   0   5    0.41    0.26
   6   0   5   -0.23    0.26
   6   0   6   -0.22    0.36
   6   0   6    0.69    0.37
   6   0   7   -0.37    0.44
   6   0   7   -0.20    0.24
   6   0   8   -0.59    0.45
   6   0   8   -0.25    0.32
   6   0   9   -0.51    0.46
   6   0  10    0.27    0.28
   6   0  11    0.00    0.27
   6   0  12    2.02    0.47
   6   0  13    0.04    0.24
   6   0  14    2.19    0.42
   6   0  15   -0.43    0.26
   6   0  16    0.42    0.18
  -6   1  19    0.39    0.17
  -6  -1  19    0.62    0.19
  -6   1  19    0.74    0.21
   6   1 -19    0.09    0.19
  -6  -1  18    0.66    0.20
  -6   1  18    1.13    0.27
   6   1 -18    0.57    0.24
  -6  -1  17    0.21    0.22
  -6   1  17    0.24    0.20
  -6   1  16    1.44    0.35
  -6  -1  16    1.05    0.32
  -6  -1  15   11.30    0.90
  -6   1  15   11.40    0.90
  -6  -1  14    0.04    0.25
  -6   1  14    0.07    0.29
  -6  -1  13    4.30    0.64
  -6   1  13    4.83    0.65
  -6  -1  12   55.38    2.11
  -6   1  12   57.78    2.18
   6  -1 -11   16.39    1.23
  -6  -1  11   16.42    1.22
  -6   1  11   17.61    1.24
   6  -1 -10    1.84    0.46
  -6  -1  10    2.52    0.55
  -6   1  10    2.47    0.55
   6  -1  -9   39.17    1.93
  -6  -1   9   42.52    1.94
  -6   1   9   41.39    1.91
   6  -1  -8   45.12    2.08
  -6   1   8   48.39    2.06
  -6  -1   8   45.62    2.01
   6  -1  -7    1.58    0.44
  -6  -1   7    1.52    0.37
  -6   1   7    1.32    0.40
   6   1  -6   52.45    1.80
   6   1  -6   58.75    2.40
   6  -1  -6   50.70    2.24
  -6  -1   6   55.68    2.22
  -6   1   6   58.82    2.24
   6  -1  -6   52.87    2.33
  -6  -1   6   53.00    3.37
  -6   1   6   57.26    3.52
  -6  -1   5    2.30    0.76
  -6   1   5    3.93    0.99
   6  -1  -5    2.95    0.58
   6   1  -5    3.48    0.74
   6  -1  -5    2.71    0.57
   6   1  -5    3.18    0.64
   6   1  -5    2.79    0.52
   6  -1  -5    2.56    0.80
   6   1  -5    2.19    0.73
   6  -1  -5    2.39    0.56
   6   1  -4   42.29    1.59
   6  -1  -4   43.20    1.96
   6   1  -4   44.90    1.99
   6   1  -4   42.41    2.02
   6  -1  -4   40.90    2.03
   6  -1  -4   37.75    2.79
   6   1  -4   39.65    2.84
  -6  -1   4   40.64    2.91
  -6   1   4   43.52    3.00
   6  -1  -4   40.07    2.08
   6   1  -3   67.14    1.96
   6  -1  -3   72.04    2.53
   6   1  -3   70.98    2.49
   6  -1  -3   63.58    3.58
   6   1  -3   63.23    3.55
   6  -1  -3   68.25    2.71
  -6  -1   3   70.06    3.80
  -6   1   3   76.42    3.93
   6   1  -3   66.81    2.50
   6  -1  -3   67.40    2.54
  -6  -1   2   -0.21    0.51
  -6   1   2   -0.65    0.70
   6  -1  -2   -0.14    0.27
   6   1  -2    0.14    0.27
   6  -1  -2    0.03    0.28
   6   1  -2    0.09    0.26
   6  -1  -2    0.46    0.34
   6   1  -2    0.12    0.31
   6  -1  -2   -0.61    0.61
   6   1  -2   -0.42    0.51
   6  -1  -2    0.71    0.38
  -6  -1   1    3.17    0.83
  -6   1   1    3.02    0.79
   6  -1  -1    2.56    0.55
   6   1  -1    2.78    0.53
   6  -1  -1    3.01    0.58
   6   1  -1    2.50    0.51
   6  -1  -1    2.97    0.57
   6   1  -1    2.21    0.38
   6  -1  -1    2.15    0.75
   6   1  -1    2.63    0.84
   6  -1  -1    3.15    0.62
   6  -1   0    0.19    0.27
   6   1   0    0.01    0.32
   6  -1   0    0.24    0.26
   6   1   0    0.01    0.27
   6   1   0   -0.13    0.39
   6  -1   0    0.36    0.44
   6   1   0   -0.47    0.56
  -6  -1   0   -0.72    0.72
  -6   1   0   -0.25    0.60
   6  -1   0   -0.31    0.34
   6   1   0   -0.28    0.33
   6   1   1   46.10    1.95
   6  -1   1   44.74    2.00
   6  -1   1   41.36    2.92
   6   1   1   47.73    3.12
   6  -1   1   47.37    2.03
   6   1   1   48.97    2.04
   6   1   1   45.21    1.51
   6  -1   1   46.78    2.29
   6   1   1   48.36    2.27
   6  -1   2   31.24    1.88
   6   1   2   30.87    1.56
   6  -1   2   30.28    1.63
   6  -1   2   28.80    2.46
   6   1   2   28.57    2.45
   6  -1   2   31.43    1.67
   6   1   2   33.80    1.72
   6  -1   2   31.23    1.88
   6   1   2   31.39    1.83
   6   1   2   31.03    1.23
   6  -1   3   13.09    1.22
   6  -1   3   13.65    1.09
   6  -1   3   13.97    1.28
   6   1   3   13.24    1.22
   6  -1   3   13.91    1.12
   6   1   3   14.10    1.12
   6   1   3   13.30    0.80
   6   1   3   13.44    1.44
   6  -1   4    4.98    0.79
   6  -1   4    5.22    0.80
   6   1   4    5.37    0.78
   6  -1   4    5.59    0.73
   6   1   4    5.72    0.74
   6  -1   4    5.13    0.69
   6  -1   5    0.04    0.29
   6  -1   5    0.79    0.34
   6   1   5    0.38    0.28
   6  -1   5    0.62    0.38
   6   1   5    0.53    0.30
   6  -1   6   26.60    1.75
   6  -1   6   28.23    1.58
   6   1   6   27.65    1.56
   6  -1   6   26.73    1.70
   6   1   6   25.47    1.58
   6  -1   7    0.56    0.39
   6  -1   7   -0.18    0.42
   6   1   7   -0.11    0.41
   6  -1   7    0.10    0.23
   6  -1   8   10.61    1.10
   6  -1   8    9.20    0.90
   6   1   8    9.98    0.93
   6  -1   8    9.90    1.00
   6  -1   9    9.18    1.02
   6  -1   9    8.38    0.87
   6   1   9    9.06    0.88
   6  -1   9    9.30    0.93
   6  -1  10    2.65    0.60
   6  -1  10    3.33    0.58
   6   1  10    2.91    0.54
   6  -1  11   47.71    2.13
   6  -1  11   51.98    1.98
   6   1  11   53.44    2.00
   6  -1  12    0.40    0.32
   6  -1  12    0.17    0.25
   6   1  12    0.49    0.34
   6  -1  13    9.77    0.82
   6   1  13    9.87    0.84
   6  -1  14   21.39    1.10
   6   1  14   20.97    1.08
   6  -1  15    6.48    0.59
   6   1  15    6.16    0.56
   6   1  16    1.98    0.31
   6  -1  16    2.52    0.33
   6   2 -18    8.96    0.52
  -6  -2  18    8.52    0.57
  -6   2  18    8.18    0.57
  -6   2  18    8.15    0.63
  -6  -2  17    0.61    0.25
  -6   2  17    0.28    0.19
   6   2 -17    0.25    0.24
  -6  -2  16    3.17    0.45
  -6   2  16    3.03    0.44
   6   2 -16    2.09    0.34
  -6  -2  15    0.44    0.25
  -6   2  15    0.11    0.24
   6   2 -15   -0.13    0.37
  -6  -2  14    6.60    0.69
  -6   2  14    5.89    0.66
   6   2 -14    6.44    0.62
  -6  -2  13    1.94    0.44
  -6   2  13    2.56    0.47
  -6  -2  12    6.63    0.73
   6  -2 -12    7.99    0.80
  -6  -2  12    7.92    0.80
  -6   2  12    7.16    0.79
   6  -2 -11   48.86    2.00
   6   2 -11   49.77    1.80
  -6  -2  11   50.78    1.99
  -6   2  11   53.82    2.02
  -6  -2  10    3.17    0.59
  -6   2  10    2.19    0.50
   6  -2 -10    3.30    0.57
   6   2 -10    2.81    0.55
   6  -2  -9   39.80    1.91
   6   2  -9   41.33    1.63
  -6  -2   9   42.31    1.86
  -6   2   9   40.11    1.85
   6  -2  -8    1.65    0.45
   6   2  -8    1.61    0.47
  -6   2   8    1.48    0.43
  -6  -2   8    1.72    0.41
   6  -2  -7    5.14    0.76
   6  -2  -7    4.97    0.75
   6  -2  -7    5.35    0.75
  -6  -2   7    5.02    0.74
  -6   2   7    5.87    0.76
   6   2  -7    5.57    0.71
  -6   2   6  270.02    4.81
   6  -2  -6  264.22    5.15
   6   2  -6  270.51    4.15
   6  -2  -6  262.43    5.01
   6  -2  -6  268.61    5.14
   6  -2  -5    1.02    0.54
   6  -2  -5    0.56    0.47
  -6  -2   5    1.59    0.61
  -6   2   5    1.92    0.63
   6  -2  -5    0.86    0.48
   6   2  -5    1.99    0.69
   6  -2  -4  137.55    3.85
   6  -2  -4  146.43    3.75
   6  -2  -4  141.21    3.75
   6  -2  -4  147.21    3.55
   6   2  -4  142.48    3.49
  -6  -2   4  134.32    5.25
  -6   2   4  151.53    5.51
   6   2  -4  146.54    2.99
   6  -2  -3   28.99    1.78
   6  -2  -3   32.78    1.80
   6  -2  -3   22.84    2.16
   6   2  -3   23.69    2.19
   6  -2  -3   29.26    1.59
   6   2  -3   26.29    1.51
   6  -2  -3   30.54    1.71
   6   2  -3   29.60    1.36
  -6  -2   3   23.86    2.21
  -6   2   3   29.35    2.42
  -6  -2   2    0.38    0.77
  -6   2   2    0.76    0.58
   6  -2  -2    1.11    0.34
   6   2  -2    0.95    0.33
   6  -2  -2    1.64    0.48
   6  -2  -2    2.67    0.59
   6  -2  -2    0.94    0.48
   6   2  -2    0.37    0.51
   6  -2  -2    2.79    0.57
   6   2  -2    2.42    0.47
   6  -2  -1   41.04    2.15
   6  -2  -1   40.99    2.00
   6  -2  -1   32.68    2.56
   6   2  -1   32.81    2.57
   6  -2  -1   39.89    1.86
   6   2  -1   42.39    1.89
  -6  -2   1   34.21    2.63
  -6   2   1   37.14    2.77
   6  -2  -1   41.09    1.94
   6   2  -1   40.26    1.50
   6  -2   0   23.50    1.64
   6  -2   0   23.69    1.51
   6  -2   0   20.84    2.07
   6   2   0   18.55    1.93
   6  -2   0   24.14    1.46
   6   2   0   23.18    1.42
   6  -2   0   23.28    1.47
   6   2   0   20.79    1.08
  -6  -2   0   18.30    1.94
  -6   2   0   19.69    1.99
  -6   2  -1   73.94    3.83
   6  -2   1   79.45    2.90
   6  -2   1   80.19    2.72
   6  -2   1   77.02    2.58
   6   2   1   79.05    2.05
   6  -2   1   84.13    2.68
   6   2   1   80.29    2.60
   6  -2   1   78.28    2.95
   6   2   1   78.61    3.56
   6  -2   2   34.18    1.77
   6  -2   2   34.68    1.71
   6   2   2   33.92    1.36
   6  -2   2   36.72    1.77
   6   2   2   34.98    1.72
   6  -2   2   36.21    1.99
   6  -2   2   37.14    2.04
   6  -2   3   18.54    1.29
   6  -2   3   19.00    1.26
   6   2   3   18.52    0.97
   6  -2   3   19.07    1.31
   6   2   3   19.99    1.30
   6  -2   3   17.80    1.44
   6  -2   3   19.86    1.52
   6  -2   4   31.06    1.64
   6  -2   4   33.08    1.59
   6   2   4   32.73    1.29
   6  -2   4   37.11    1.78
   6   2   4   31.76    1.64
   6  -2   4   33.47    1.94
   6  -2   4   35.26    1.99
   6  -2   5   53.59    2.09
   6  -2   5   57.83    2.22
   6   2   5   55.96    2.16
   6  -2   5   56.64    2.50
   6   2   5   58.32    1.67
   6  -2   5   58.06    2.57
   6  -2   6    0.79    0.48
   6  -2   6    0.07    0.27
   6  -2   6    0.43    0.30
   6   2   6    0.32    0.28
   6   2   6   -0.18    0.32
   6  -2   7    3.21    0.64
   6   2   7    2.86    0.41
   6  -2   7    2.69    0.52
   6   2   7    2.96    0.54
   6  -2   7    3.09    0.61
   6   2   8    0.17    0.27
   6  -2   8    0.11    0.30
   6  -2   8   -0.08    0.35
   6   2   8    0.31    0.25
   6  -2   8    0.04    0.28
   6  -2   9    0.95    0.37
   6  -2   9    0.54    0.34
   6  -2   9    0.80    0.34
   6   2   9    0.46    0.29
   6  -2  10   47.24    1.86
   6   2  10   44.16    1.79
   6  -2  10   46.95    2.18
   6  -2  10   42.77    1.90
   6  -2  11    8.23    0.95
   6  -2  11   11.16    0.91
   6   2  11   10.24    0.86
   6  -2  12   46.59    1.97
   6  -2  12   48.71    1.76
   6   2  12   43.47    1.65
   6  -2  13    1.56    0.37
   6   2  13    1.64    0.37
   6  -2  13    1.19    0.39
   6  -2  14    5.38    0.54
   6   2  14    4.95    0.52
   6  -2  15    8.90    0.62
   6   2  15    8.86    0.61
  -6   3  18    0.01    0.14
   6   3 -17    1.70    0.26
  -6   3  17    1.90    0.34
   6   3 -16    3.41    0.38
  -6   3  16    3.23    0.38
  -6  -3  15    3.03    0.41
  -6   3  15    2.83    0.41
   6   3 -15    3.26    0.42
   6   3 -14   12.47    0.78
  -6  -3  14   10.34    0.77
  -6   3  14    9.89    0.75
  -6  -3  14    9.98    0.79
  -6  -3  13    1.13    0.33
  -6  -3  13    1.52    0.36
  -6   3  13    1.30    0.32
   6   3 -13    1.78    0.42
   6  -3 -12    0.20    0.23
  -6  -3  12    0.27    0.29
  -6  -3  12    0.12    0.21
  -6   3  12    0.41    0.28
   6   3 -12    0.00    0.32
   6   3 -11    0.61    0.33
  -6  -3  11    0.41    0.30
  -6   3  11    0.33    0.22
   6  -3 -11    1.02    0.35
   6   3 -10    1.12    0.38
   6  -3 -10    0.84    0.32
  -6  -3  10    1.38    0.38
  -6   3  10    0.80    0.31
   6  -3  -9   10.67    1.00
   6  -3  -9   10.87    0.98
   6   3  -9   10.56    0.85
  -6  -3   9    8.85    0.85
  -6   3   9    8.54    0.82
   6  -3  -8   25.21    1.54
   6  -3  -8   25.11    1.54
   6   3  -8   27.27    1.33
  -6  -3   8   23.71    1.36
  -6   3   8   22.88    1.31
   6  -3  -7   48.20    2.15
   6  -3  -7   46.70    2.13
   6   3  -7   47.13    1.73
  -6  -3   7   44.83    1.87
  -6   3   7   41.15    1.77
  -6  -3   6   34.53    1.64
  -6   3   6   35.60    1.67
   6   3  -6   39.24    1.58
   6  -3  -6   35.06    1.86
   6  -3  -6   36.57    1.91
   6  -3  -6   36.38    1.86
  -6  -3   5   10.97    0.96
  -6   3   5   10.87    0.96
   6  -3  -5   12.60    1.13
   6   3  -5   12.65    0.95
   6  -3  -5   13.27    1.18
   6  -3  -5   12.13    1.12
   6  -3  -4    1.93    0.50
   6   3  -4    2.53    0.52
  -6  -3   4    1.71    0.46
  -6   3   4    2.23    0.48
   6  -3  -4    2.44    0.54
   6  -3  -4    2.10    0.50
   6  -3  -3   27.26    1.50
   6   3  -3   30.20    1.55
  -6  -3   3   30.15    1.55
   6  -3  -3   32.27    1.77
   6   3  -3   32.51    1.41
   6  -3  -3   32.20    1.87
   6  -3  -3   32.32    1.82
   6  -3  -2   64.59    2.28
   6  -3  -2   71.44    2.62
   6   3  -2   68.20    2.00
   6  -3  -2   67.22    2.72
   6  -3  -2   70.89    2.66
   6  -3  -1    5.86    0.72
   6   3  -1    4.99    0.69
   6  -3  -1    6.28    0.80
   6   3  -1    5.53    0.68
   6  -3  -1    6.45    0.87
   6  -3  -1    6.10    0.83
   6  -3   0   49.15    2.21
   6  -3   0   46.89    2.08
   6   3   0   47.48    1.63
   6  -3   0   46.02    1.92
   6   3   0   40.89    1.80
   6  -3   0   47.58    2.18
   6  -3   0   47.88    2.34
   6  -3   1    1.10    0.31
   6   3   1    1.13    0.35
   6  -3   1    1.72    0.48
   6  -3   1    1.61    0.48
   6   3   1    1.21    0.42
   6  -3   1    1.36    0.43
   6  -3   1    1.64    0.52
   6  -3   2    0.33    0.29
   6   3   2    0.10    0.26
   6  -3   2    0.29    0.32
   6  -3   2    0.50    0.33
   6   3   2    0.55    0.41
   6  -3   2    0.46    0.42
   6  -3   2    0.23    0.31
   6  -3   3   99.69    3.01
   6   3   3  106.35    2.35
   6  -3   3   99.74    2.85
   6  -3   3   98.52    2.82
   6  -3   3  101.96    3.33
   6  -3   3  106.01    3.49
   6  -3   4   28.95    1.61
   6  -3   4   30.54    1.53
   6   3   4   34.29    1.36
   6  -3   4   27.52    1.54
   6   3   4   28.20    1.48
   6  -3   4   32.87    1.95
   6  -3   4   30.89    1.87
   6  -3   5    3.03    0.54
   6  -3   5    2.13    0.58
   6   3   5    3.55    0.57
   6  -3   5    2.78    0.54
   6   3   5    2.37    0.50
   6  -3   5    3.23    0.68
   6  -3   6    0.97    0.36
   6  -3   6    0.70    0.36
   6  -3   6    0.67    0.31
   6   3   6    0.42    0.25
   6  -3   6    1.76    0.51
   6   3   6    1.22    0.34
   6  -3   7    0.64    0.31
   6  -3   7    0.81    0.30
   6   3   7    0.69    0.30
   6   3   7    0.63    0.28
   6  -3   7    1.23    0.45
  -6   3  -8    1.57    0.33
   6  -3   8    2.02    0.55
   6  -3   8    1.48    0.45
   6   3   8    1.59    0.35
   6  -3   8    1.37    0.37
   6   3   8    0.60    0.30
   6  -3   9   28.27    1.39
   6   3   9   23.88    1.27
   6  -3   9   28.15    1.69
   6  -3   9   25.70    1.53
   6   3   9   27.68    1.08
  -6   3  -9   27.30    1.20
   6  -3  10   11.26    0.88
   6   3  10    9.45    0.79
   6  -3  10   11.81    1.08
   6  -3  10   10.88    0.96
   6   3  10   11.02    0.69
  -6   3 -10   11.68    0.78
   6  -3  11   12.37    0.86
   6   3  11    9.58    0.77
   6  -3  11   12.63    1.08
   6  -3  11   10.73    0.89
   6   3  11   11.83    0.67
  -6   3 -11   11.48    0.74
  -6   3 -12   11.32    0.69
   6  -3  12   11.21    0.77
   6  -3  12   12.59    1.01
   6  -3  13    0.96    0.27
   6   3  13    0.93    0.27
  -6   3 -13    0.50    0.19
   6  -3  13    0.80    0.31
   6   3  14    6.49    0.48
   6  -3  14    8.87    0.71
   6   4 -16    0.01    0.20
  -6   4  16   -0.02    0.15
  -6  -4  15    1.69    0.30
  -6   4  15    1.36    0.29
   6   4 -15    1.98    0.30
  -6  -4  14    0.46    0.24
  -6   4  14    0.12    0.22
   6   4 -14    0.40    0.26
   6   4 -13    2.32    0.38
  -6  -4  13    1.69    0.37
   6   4 -12    0.37    0.27
  -6  -4  12    0.00    0.23
   6   4 -11    6.55    0.62
   6  -4 -11    5.78    0.61
  -6  -4  11    5.50    0.68
   6   4 -10    4.95    0.58
   6  -4 -10    3.74    0.56
   6   4  -9    0.77    0.38
   6  -4  -9    0.61    0.29
   6  -4  -9    0.66    0.31
   6  -4  -8    0.06    0.24
   6   4  -8    0.76    0.39
   6  -4  -8    0.41    0.27
   6   4  -8    0.10    0.29
   6  -4  -7    1.10    0.38
   6   4  -7    1.73    0.47
   6   4  -7    1.18    0.38
   6  -4  -7    1.36    0.40
   6  -4  -6   15.61    1.23
   6   4  -6   17.28    1.03
   6  -4  -6   17.33    1.29
   6   4  -6   15.82    0.96
   6   4  -5   16.10    1.01
   6  -4  -5   15.60    1.23
   6  -4  -5   16.23    1.23
   6  -4  -5   15.81    1.27
   6   4  -5   15.36    0.91
   6  -4  -4    1.61    0.49
   6   4  -4    1.12    0.39
   6  -4  -4    1.50    0.44
   6  -4  -4    1.55    0.44
   6   4  -4    1.65    0.36
   6   4  -3    1.56    0.39
   6  -4  -3    2.04    0.52
   6  -4  -3    1.46    0.44
   6  -4  -3    1.67    0.49
   6   4  -2    1.92    0.40
   6  -4  -2    2.43    0.54
   6  -4  -2    3.32    0.62
   6  -4  -2    2.34    0.53
   6  -4  -1    8.42    0.98
   6   4  -1    8.10    0.70
   6  -4  -1    8.67    0.95
   6  -4  -1    9.63    0.99
   6  -4   0    0.23    0.34
   6  -4   0    0.24    0.23
   6   4   0   -0.48    0.50
   6  -4   0    0.47    0.32
   6  -4   0    0.20    0.26
   6  -4   1   13.98    1.29
   6  -4   1   14.65    1.19
   6   4   1   14.90    0.92
   6  -4   1   13.33    1.12
   6  -4   1   15.60    1.27
   6  -4   2    0.40    0.40
   6  -4   2    0.13    0.32
   6  -4   2    0.54    0.40
   6  -4   2    0.44    0.37
   6  -4   3  121.50    3.69
   6  -4   3  123.34    3.51
   6  -4   3  117.14    3.09
   6  -4   3  118.48    3.31
   6  -4   4   25.81    1.52
   6  -4   4   26.96    1.70
   6  -4   4   29.17    1.82
   6  -4   4   25.95    1.41
  -6   4  -4   28.27    1.29
   6   4   5    2.16    0.49
   6  -4   5    1.84    0.53
  -6   4  -5    1.54    0.38
   6  -4   5    1.13    0.45
   6  -4   5    1.59    0.39
   6   4   6    0.24    0.30
   6  -4   6   -0.31    0.42
   6  -4   6   -0.04    0.24
  -6   4  -6    0.56    0.26
   6  -4   6    0.16    0.27
   6  -4   7    3.26    0.58
   6  -4   7    3.42    0.50
  -6   4  -7    3.30    0.46
   6  -4   7    3.16    0.61
   6   4   7    3.59    0.49
   6  -4   8    4.28    0.65
   6  -4   8    4.52    0.72
   6   4   8    5.47    0.54
  -6   4  -8    4.72    0.52
  -6   4  -9   -0.01    0.19
   6  -4   9    0.25    0.27
   6   4   9    0.04    0.26
   6  -4   9   -0.20    0.28
   6  -4  10   11.42    0.94
   6  -4  10   12.11    1.05
   6   4  10   12.51    0.72
  -6   4 -10   11.02    0.72
   6  -4  11    6.00    0.70
  -6   4 -11    5.85    0.51
   6  -4  11    4.96    0.59
  -6   4 -12   17.45    0.79
   6  -4  12   16.47    0.91
  -6   4 -13    0.41    0.18
   6  -4  13    0.44    0.25
   6  -4  14    1.38    0.29
   6   5 -15   11.65    0.55
  -6  -5  14    2.44    0.37
   6   5 -14    2.74    0.33
  -6  -5  14    2.87    0.38
   6   5 -13    8.91    0.58
   6   5 -13    8.37    0.46
  -6  -5  13    8.14    0.68
  -6  -5  12    0.43    0.27
   6   5 -12    1.06    0.32
   6   5 -12    0.27    0.24
   6   5 -11    7.96    0.54
   6   5 -11    7.32    0.59
  -6  -5  11    7.49    0.74
   6  -5 -10    2.50    0.40
  -6  -5  10    2.14    0.43
   6   5 -10    2.02    0.33
   6   5 -10    2.15    0.40
   6  -5  -9    2.25    0.44
   6   5  -9    1.32    0.30
   6   5  -9    1.92    0.39
   6  -5  -9    1.80    0.37
   6  -5  -8    8.54    0.82
   6   5  -8    8.13    0.62
   6   5  -8    7.22    0.62
   6  -5  -8    8.30    0.79
   6  -5  -7   13.98    1.09
   6   5  -7   15.34    0.87
   6  -5  -7   13.48    1.05
   6   5  -7   13.52    0.84
   6  -5  -6    0.37    0.34
   6   5  -6    0.75    0.38
   6   5  -6    0.48    0.36
   6  -5  -6    0.29    0.29
   6   5  -5   26.68    1.18
   6  -5  -5   24.59    1.48
   6  -5  -5   25.35    1.50
   6   5  -5   23.43    1.08
   6   5  -4    5.06    0.60
   6  -5  -4    5.22    0.72
   6  -5  -4    4.61    0.64
   6  -5  -4    5.26    0.73
   6   5  -4    4.32    0.52
   6  -5  -3    1.19    0.42
   6   5  -3    0.54    0.32
   6  -5  -3    1.49    0.44
   6  -5  -3    0.85    0.32
   6   5  -3    1.04    0.32
   6  -5  -2    3.17    0.59
   6   5  -2    3.10    0.47
   6  -5  -2    3.32    0.61
   6  -5  -2    2.27    0.48
   6   5  -2    1.95    0.39
   6   5  -1    2.60    0.46
   6  -5  -1    2.65    0.54
   6  -5  -1    2.36    0.54
   6  -5  -1    2.95    0.58
   6  -5   0    3.98    0.67
   6  -5   0    2.25    0.52
   6   5   0    3.08    0.51
  -6   5   0    2.29    0.42
   6  -5   0    2.67    0.59
   6  -5   1   10.51    1.06
   6  -5   1   10.34    0.97
   6   5   1   12.14    0.84
  -6   5  -1    8.36    0.71
   6  -5   1   11.26    1.05
   6  -5   2   34.80    1.76
   6  -5   2   33.48    1.65
   6  -5   2   34.18    1.88
   6  -5   2   34.92    1.69
  -6   5  -2   29.59    1.31
  -6   5  -3    0.57    0.38
   6  -5   3    0.85    0.40
   6  -5   3    0.43    0.37
   6   5   3    0.71    0.45
   6  -5   3    0.39    0.33
   6  -5   3    0.39    0.39
   6  -5   4   55.92    2.39
   6  -5   4   53.26    2.08
   6  -5   4   50.84    1.87
   6  -5   4   51.52    2.11
   6  -5   5    2.05    0.55
   6  -5   5    2.31    0.48
   6  -5   5    2.21    0.42
   6   5   5    3.74    0.56
   6  -5   5    2.09    0.53
   6  -5   6   43.06    1.92
   6  -5   6   46.17    2.08
   6  -5   6   40.73    1.69
  -6   5  -6   43.45    1.50
  -6   5  -7    0.17    0.21
   6  -5   7    0.07    0.25
   6   5   7    0.82    0.35
   6  -5   7    0.66    0.35
   6  -5   7    0.48    0.27
  -6   5  -8    1.79    0.31
   6  -5   8    2.10    0.45
   6  -5   8    1.81    0.41
   6   5   8    2.70    0.40
  -6   5  -9   -0.27    0.21
   6  -5   9   -0.18    0.24
   6  -5   9    0.03    0.19
   6   5   9    0.15    0.26
  -6   5 -10    2.09    0.30
   6  -5  10    2.60    0.45
   6  -5  10    2.54    0.43
   6   5  10    2.99    0.37
   6  -5  11    0.21    0.16
  -6   5 -11    0.42    0.18
   6  -5  11    0.02    0.18
   6  -5  12    1.04    0.29
  -6  -6  12    2.52    0.38
   6   6 -12    2.16    0.29
  -6  -6  12    2.18    0.34
  -6  -6  11    0.70    0.26
   6   6 -11    0.56    0.23
  -6  -6  10    2.15    0.41
   6   6 -10    2.13    0.33
  -6  -6   9    0.56    0.25
   6  -6  -9    0.17    0.19
   6   6  -9    0.36    0.22
   6   6  -9    0.29    0.24
   6   6  -8    8.14    0.52
  -6  -6   8    8.14    0.78
   6  -6  -8    7.84    0.66
   6  -6  -8    7.60    0.69
   6   6  -8    7.61    0.58
   6  -6  -7    0.30    0.24
  -6  -6   7   -0.07    0.25
   6  -6  -7    0.34    0.26
   6   6  -7    0.39    0.30
   6   6  -7    0.45    0.26
   6   6  -6   17.26    0.87
   6   6  -6   18.70    0.82
   6  -6  -6   18.95    1.16
   6  -6  -6   17.67    1.10
   6   6  -5   10.96    0.73
   6   6  -5   12.43    0.73
   6  -6  -5    9.83    0.88
   6  -6  -5    9.72    0.86
   6   6  -4   19.01    0.94
   6  -6  -4   20.70    1.26
   6   6  -4   23.50    0.97
   6  -6  -4   22.08    1.31
   6  -6  -3    2.18    0.46
   6  -6  -3    2.83    0.52
   6   6  -3    3.30    0.51
   6   6  -3    2.67    0.47
  -6   6   3    1.78    0.33
   6   6  -2    0.16    0.27
   6  -6  -2   -0.11    0.22
   6  -6  -2    0.14    0.21
   6   6  -2    0.49    0.31
   6  -6  -2    0.02    0.19
  -6   6   2    0.08    0.18
   6   6  -1   -0.19    0.25
   6  -6  -1    0.30    0.28
  -6   6   1   -0.01    0.21
   6   6  -1    0.14    0.29
   6  -6  -1    0.00    0.21
   6  -6  -1    0.00    0.23
   6  -6   0    8.05    0.83
  -6   6   0    6.30    0.57
   6  -6   0    8.88    0.87
   6  -6   0    7.85    0.78
   6   6   0    7.88    0.59
   6  -6   1    3.70    0.58
  -6   6  -1    2.51    0.38
   6   6   1    2.58    0.41
   6  -6   1    3.00    0.54
   6  -6   1    3.53    0.56
   6  -6   2    7.06    0.78
  -6   6  -2    5.97    0.55
   6  -6   2    7.75    0.79
   6  -6   2    7.15    0.71
   6   6   2    7.11    0.56
   6  -6   3    0.93    0.34
  -6   6  -3    0.13    0.23
   6   6   3    0.12    0.26
   6  -6   3    0.18    0.29
   6  -6   3    0.39    0.23
   6  -6   4    7.10    0.78
   6  -6   4    6.61    0.61
   6   6   4    6.47    0.53
  -6   6  -4    5.38    0.54
   6  -6   4    6.95    0.70
   6  -6   5    0.08    0.18
   6  -6   5    0.02    0.18
   6  -6   5    0.09    0.21
  -6   6  -5    0.43    0.23
   6   6   5    0.43    0.27
   6  -6   6    0.16    0.16
   6  -6   6   -0.08    0.21
   6  -6   6    0.18    0.26
  -6   6  -6    0.25    0.20
   6   6   6    0.50    0.27
   6  -6   7    8.25    0.62
   6  -6   7    9.14    0.72
  -6   6  -7    8.16    0.58
   6   6   7   11.77    0.64
   6  -6   7   10.68    0.87
   6  -6   8    2.48    0.39
  -6   6  -8    2.70    0.34
   6   6   8    2.85    0.35
   6  -6   8    2.83    0.46
   6  -6   9    1.32    0.31
  -6   6  -9    0.92    0.22
   6  -6   9    1.14    0.27
   6  -6  10    4.39    0.45
  -6  -7   9   -0.08    0.16
  -6  -7   9   -0.30    0.18
  -6  -7   8    0.22    0.17
  -6  -7   8   -0.05    0.14
   6   7  -8   -0.30    0.19
   6  -7  -8   -0.39    0.18
  -6  -7   7    0.99    0.26
   6   7  -7    1.04    0.24
   6  -7  -7    0.69    0.21
   6  -7  -6    2.12    0.32
  -6  -7   6    2.52    0.38
   6   7  -6    2.40    0.32
   6  -7  -6    1.90    0.32
   6  -7  -5    2.11    0.35
   6  -7  -5    2.30    0.38
  -6  -7   5    2.06    0.39
   6   7  -5    2.12    0.32
   6   7  -4    1.05    0.28
   6  -7  -4    0.34    0.20
   6  -7  -4    0.84    0.27
  -6   7   4    0.52    0.21
  -6  -7   4    1.00    0.29
   6   7  -4    0.89    0.27
   6  -7  -3   14.70    0.92
   6   7  -3   14.59    0.70
   6  -7  -3   14.24    0.91
   6   7  -3   14.93    0.62
  -6   7   3   12.02    0.65
  -6  -7   3   13.60    0.85
   6  -7  -2    3.52    0.49
  -6   7   2    2.86    0.36
   6  -7  -2    3.74    0.50
   6   7  -2    4.60    0.52
   6  -7  -1    9.68    0.77
   6  -7  -1   10.26    0.78
   6   7  -1   10.50    0.56
  -6   7   1    8.39    0.56
   6  -7   0   -0.31    0.25
   6   7   0    0.09    0.26
   6  -7   0   -0.11    0.20
  -6   7   0    0.14    0.18
   6  -7   0   -0.39    0.22
   6  -7   1   -0.23    0.23
   6   7   1   -0.51    0.24
   6  -7   1   -0.27    0.23
  -6   7  -1    0.07    0.15
   6  -7   1   -0.25    0.22
   6  -7   2    0.73    0.25
   6   7   2    0.30    0.19
   6  -7   2    0.63    0.22
  -6   7  -2    0.25    0.15
   6  -7   2    0.80    0.25
   6  -7   3    0.05    0.17
   6  -7   3    0.08    0.14
  -6   7  -3    0.12    0.16
   6  -7   3   -0.04    0.18
   6  -7   4   -0.08    0.17
  -6   7  -4   -0.04    0.14
   6  -7   4    0.13    0.19
   6  -7   5    0.07    0.14
   6  -7   5    0.06    0.14
  -6   7  -5   -0.09    0.15
   6   7   5    0.01    0.18
   6  -7   6    1.02    0.26
   6   7   6    0.99    0.20
  -7   0  17   -0.06    0.13
   7   0 -16    0.13    0.19
  -7   0  16   -0.11    0.16
   7   0 -15    0.06    0.24
  -7   0  15    0.11    0.19
   7   0 -14   -0.21    0.29
  -7   0  14    0.30    0.24
  -7   0  13    8.93    0.76
   7   0 -13    7.35    0.60
   7   0 -12   -0.75    0.40
  -7   0  12    0.37    0.30
   7   0 -11   -0.37    0.41
  -7   0  11   -0.03    0.24
   7   0 -10   -0.29    0.36
  -7   0  10   -0.47    0.32
   7   0  -9    6.33    0.62
  -7   0   9    6.84    0.76
   7   0  -8   -0.74    0.46
  -7   0   8   -0.55    0.44
   7   0  -7   39.75    1.45
  -7   0   7   42.81    1.92
   7   0  -6   -0.50    0.38
   7   0  -6    0.59    0.36
  -7   0   6    0.31    0.38
  -7   0   5   90.35    2.83
   7   0  -5   86.58    2.09
   7   0  -5   92.80    2.97
   7   0  -4    0.15    0.34
   7   0  -4    0.83    0.42
   7   0  -4    1.10    0.52
  -7   0   4    1.06    0.50
   7   0  -3    9.55    1.00
   7   0  -3    9.15    0.69
   7   0  -3    9.42    1.01
   7   0  -2    0.47    0.32
   7   0  -2    0.17    0.33
   7   0  -1   53.26    2.19
   7   0  -1   52.98    2.28
   7   0   0    0.42    0.44
   7   0   0    0.12    0.22
   7   0   0    0.02    0.31
   7   0   1    2.78    0.57
   7   0   1    2.92    0.54
   7   0   1    2.67    0.56
   7   0   2   -0.31    0.38
   7   0   2    0.24    0.22
   7   0   2   -0.06    0.33
   7   0   3   25.44    1.64
   7   0   3   25.54    1.56
   7   0   4   -0.07    0.29
   7   0   4    0.31    0.32
   7   0   5    1.33    0.40
   7   0   5    1.87    0.54
   7   0   6    0.62    0.40
   7   0   7   56.29    2.24
   7   0   8   -0.01    0.26
   7   0   9   -0.05    0.29
   7   0  10   -0.74    0.34
   7   0  11   -0.27    0.24
   7   0  12   -0.26    0.22
   7   0  13    2.04    0.32
  -7   1  16   12.67    0.71
  -7  -1  16   12.23    0.69
   7   1 -16   12.71    0.61
   7  -1 -16   12.48    0.59
  -7  -1  15    1.68    0.32
  -7   1  15    1.61    0.32
   7   1 -15    1.17    0.27
   7  -1 -15    1.32    0.28
  -7  -1  14    0.18    0.21
  -7   1  14    0.35    0.21
   7   1 -14   -0.15    0.29
   7  -1 -14    0.16    0.23
  -7  -1  13    0.32    0.23
  -7   1  13   -0.23    0.21
   7   1 -13   -0.20    0.32
   7  -1 -13   -0.44    0.30
  -7  -1  12    0.09    0.26
  -7   1  12    0.35    0.27
   7  -1 -12   -0.18    0.31
  -7  -1  11    0.87    0.40
  -7   1  11    1.23    0.39
   7   1 -11    0.05    0.39
   7  -1 -11    0.87    0.31
   7   1 -10   30.70    1.29
   7  -1 -10   31.27    1.23
  -7  -1  10   34.03    1.59
  -7   1  10   34.16    1.60
  -7  -1   9   43.14    1.81
  -7   1   9   45.38    1.86
   7  -1  -9   42.96    1.93
   7   1  -9   40.86    1.51
   7  -1  -9   40.26    1.41
   7   1  -8    0.27    0.35
   7  -1  -8   -0.37    0.35
  -7  -1   8    0.04    0.29
  -7   1   8   -0.02    0.38
   7  -1  -8    0.34    0.32
  -7  -1   7   34.88    1.69
  -7   1   7   39.13    1.78
   7   1  -7   33.77    1.36
   7  -1  -7   33.20    1.25
   7  -1  -7   37.09    1.86
  -7  -1   6   13.41    1.10
  -7   1   6   13.02    1.06
   7   1  -6   13.03    0.89
   7  -1  -6   12.38    1.10
  -7  -1   5    4.72    0.76
  -7   1   5    4.30    0.81
   7   1  -5    4.87    0.72
   7  -1  -5    4.58    0.77
   7  -1  -4  256.95    4.77
   7   1  -4  253.56    4.72
  -7  -1   4  244.18    4.58
  -7   1   4  259.39    4.68
   7  -1  -4  254.91    4.91
   7   1  -4  241.63    3.60
   7  -1  -3    5.10    0.89
   7   1  -3    4.01    0.83
   7  -1  -3    5.13    0.83
   7  -1  -3    4.02    0.70
   7   1  -3    5.15    0.75
   7  -1  -2   31.95    1.73
   7   1  -2   34.05    1.75
   7  -1  -2   33.29    1.93
   7  -1  -2   32.08    1.74
   7   1  -2   33.39    1.30
   7   1  -1    0.74    0.33
   7  -1  -1    1.46    0.50
   7  -1  -1    0.98    0.39
   7  -1  -1    1.27    0.45
   7   1  -1    1.24    0.41
   7   1   0   -0.37    0.32
   7  -1   0    0.01    0.29
   7  -1   0    0.01    0.26
   7  -1   0    0.40    0.36
   7   1   0    0.38    0.34
   7   1   1    1.44    0.32
   7  -1   1    1.83    0.45
   7   1   1    2.52    0.53
   7  -1   1    1.70    0.51
   7  -1   1    2.05    0.44
   7  -1   2    1.44    0.45
   7   1   2    1.73    0.46
   7  -1   2    1.05    0.39
   7  -1   2    0.76    0.32
   7  -1   3   13.78    1.13
   7   1   3   13.24    1.11
   7  -1   3   13.07    1.20
   7  -1   3   12.49    0.99
   7  -1   4   53.44    2.16
   7   1   4   57.63    2.22
   7  -1   4   53.24    2.32
   7  -1   5    1.32    0.54
   7   1   5    0.33    0.44
   7  -1   5    0.49    0.39
   7  -1   6   46.20    1.93
   7   1   6   45.76    1.92
   7  -1   6   42.35    1.98
   7  -1   7    9.24    0.87
   7   1   7    7.98    0.83
   7  -1   7    7.52    0.81
   7  -1   8    3.10    0.54
   7   1   8    3.18    0.52
   7  -1   8    3.00    0.49
   7  -1   9    4.46    0.58
   7   1   9    4.48    0.58
   7  -1  10   -0.37    0.27
   7   1  10   -0.50    0.29
   7  -1  11    1.99    0.35
   7   1  11    1.70    0.34
   7  -1  12   -0.06    0.18
   7   1  12   -0.33    0.21
   7  -1  13    0.17    0.15
   7   1  13    0.11    0.15
   7   2 -16    0.43    0.19
   7   2 -15   -0.04    0.20
   7  -2 -15    0.16    0.20
  -7  -2  15    0.02    0.18
  -7   2  15   -0.13    0.18
   7   2 -14    0.38    0.26
   7  -2 -14    0.48    0.25
  -7  -2  14   -0.19    0.21
  -7   2  14    0.14    0.16
   7   2 -13    1.06    0.30
   7  -2 -13    1.17    0.29
  -7  -2  13    1.24    0.31
  -7   2  13    1.15    0.31
   7   2 -12    0.04    0.28
   7  -2 -12    0.44    0.25
  -7  -2  12    0.39    0.25
  -7   2  12    0.23    0.23
   7   2 -11    0.40    0.32
  -7  -2  11    0.67    0.31
  -7   2  11    0.93    0.33
  -7  -2  10   36.18    1.55
  -7   2  10   36.56    1.55
   7   2 -10   40.35    1.45
   7  -2 -10   36.84    1.66
  -7  -2   9   14.28    1.02
  -7   2   9   13.39    0.98
   7   2  -9   16.98    0.99
   7  -2  -9   15.71    1.15
  -7  -2   8    9.47    0.86
  -7   2   8   10.51    0.90
   7  -2  -8   11.60    1.01
   7   2  -8   12.17    0.86
   7   2  -7    2.97    0.53
  -7  -2   7    2.47    0.54
  -7   2   7    1.67    0.43
   7  -2  -7    2.81    0.58
  -7  -2   6   68.02    2.29
  -7   2   6   70.43    2.32
   7   2  -6   74.43    2.02
   7  -2  -6   71.14    2.55
  -7  -2   5   26.83    1.46
  -7   2   5   26.16    1.47
   7  -2  -5   29.76    1.68
   7   2  -5   30.68    1.32
   7  -2  -4   -0.18    0.34
   7   2  -4    1.14    0.50
   7  -2  -4    0.47    0.37
  -7  -2   4    0.16    0.34
  -7   2   4    0.23    0.34
   7  -2  -3   45.97    1.96
   7   2  -3   44.15    1.92
  -7  -2   3   44.08    1.87
  -7   2   3   43.14    1.88
   7  -2  -3   50.29    2.29
   7  -2  -3   50.07    2.18
   7   2  -3   47.97    1.60
   7  -2  -2   18.31    1.27
   7   2  -2   19.42    1.27
   7  -2  -2   20.62    1.50
   7  -2  -2   19.64    1.37
   7   2  -2   20.63    1.07
   7  -2  -1    0.17    0.27
   7   2  -1   -0.49    0.40
   7  -2  -1    0.07    0.33
   7   2  -1   -0.84    0.43
   7  -2  -1    0.32    0.29
   7  -2   0   11.45    0.99
   7   2   0   11.37    0.98
   7  -2   0   11.26    1.13
   7  -2   0   11.67    1.04
   7   2   0   11.65    0.78
   7  -2   1   11.15    0.96
   7   2   1    9.89    0.94
   7  -2   1   11.01    1.13
   7  -2   1   10.40    0.97
   7   2   1   10.62    0.78
   7  -2   2    1.11    0.38
   7   2   2    1.01    0.32
   7  -2   2    0.21    0.30
   7   2   2    0.66    0.33
   7  -2   2    0.86    0.44
   7  -2   3   47.04    1.95
   7   2   3   43.61    1.86
   7  -2   3   46.07    1.89
   7   2   3   48.90    1.45
   7  -2   4   37.84    1.77
   7   2   4   37.44    1.71
   7  -2   4   38.72    1.99
   7  -2   4   34.68    1.57
   7   2   4   42.13    1.32
   7  -2   5   84.50    2.55
   7  -2   5   82.74    2.86
   7   2   5   82.07    1.72
   7  -2   6    8.99    0.93
   7  -2   6    9.31    0.86
   7   2   6    8.49    0.80
   7  -2   7    1.12    0.40
   7  -2   7    0.75    0.32
   7   2   7    0.49    0.27
   7  -2   8   16.83    1.14
   7  -2   8   18.65    1.10
   7   2   8   16.10    1.02
   7  -2   9    0.04    0.18
   7  -2   9   -0.03    0.21
   7   2   9   -0.08    0.23
   7  -2  10    4.46    0.49
   7  -2  10    5.23    0.55
   7   2  10    4.13    0.49
   7  -2  11    0.23    0.21
   7   2  11   -0.14    0.18
   7  -2  12    0.79    0.22
   7   2  12    0.59    0.21
   7   3 -15    2.87    0.29
   7   3 -14   22.41    0.79
   7   3 -13    8.25    0.55
  -7   3  13    5.71    0.47
  -7  -3  12   -0.17    0.22
  -7   3  12   -0.03    0.18
  -7  -3  12   -0.04    0.16
  -7  -3  11    9.62    0.69
  -7   3  11    9.78    0.70
  -7  -3  11    9.50    0.74
  -7  -3  10   13.87    0.87
  -7   3  10   12.85    0.84
   7   3 -10   18.33    0.93
  -7  -3  10   14.28    0.97
   7  -3 -10   17.11    1.06
  -7   3   9    3.08    0.47
  -7  -3   9    3.23    0.49
   7   3  -9    4.34    0.55
   7  -3  -9    3.64    0.55
  -7  -3   8    8.86    0.75
  -7   3   8    7.86    0.70
   7   3  -8   11.79    0.80
   7  -3  -8   10.63    0.92
  -7  -3   7    1.67    0.39
  -7   3   7    1.84    0.40
   7  -3  -7    2.57    0.52
   7   3  -7    1.68    0.40
  -7  -3   6    0.16    0.23
  -7   3   6    0.04    0.23
   7   3  -6    0.06    0.32
   7  -3  -6   -0.03    0.26
  -7  -3   5    4.85    0.61
  -7   3   5    4.82    0.62
   7   3  -5    5.63    0.61
   7  -3  -5    4.96    0.69
   7  -3  -5    5.13    0.70
  -7  -3   4   26.32    1.36
  -7   3   4   27.01    1.38
   7   3  -4   36.07    1.36
   7  -3  -4   31.00    1.68
   7  -3  -4   33.81    1.77
   7  -3  -3    0.32    0.26
  -7  -3   3   -0.02    0.23
  -7   3   3    0.39    0.30
   7   3  -3    0.40    0.40
   7  -3  -3    0.18    0.25
   7  -3  -2    0.51    0.38
   7  -3  -2   -0.08    0.25
  -7  -3   2    0.01    0.24
  -7   3   2   -0.21    0.28
   7   3  -2   -0.49    0.36
   7  -3  -2    0.13    0.26
   7  -3  -1   12.20    0.94
   7   3  -1   12.27    0.93
  -7  -3   1   11.15    0.91
   7   3  -1   14.71    0.85
   7  -3  -1   14.30    1.11
   7  -3  -1   15.93    1.20
   7  -3  -1   15.69    1.28
   7  -3   0    0.57    0.38
   7  -3   0    0.19    0.29
   7   3   0   -0.12    0.35
   7  -3   0   -0.31    0.36
   7   3   0   -0.33    0.34
   7  -3   1   33.11    1.56
   7   3   1   33.53    1.53
   7   3   1   41.02    1.38
   7  -3   1   39.97    2.03
   7  -3   1   39.69    1.85
   7  -3   2   25.21    1.35
   7   3   2   26.79    1.12
   7  -3   2   26.92    1.69
   7  -3   2   26.19    1.46
   7  -3   3   46.99    1.80
   7  -3   3   53.82    2.30
   7  -3   3   48.78    1.93
   7   3   3   54.18    1.54
   7  -3   4    3.23    0.53
   7   3   4    3.75    0.50
   7  -3   4    2.88    0.51
   7   3   4    2.30    0.46
   7  -3   4    2.99    0.59
   7  -3   5   10.22    0.83
   7   3   5    9.26    0.78
   7   3   5   13.50    0.72
   7  -3   5   12.90    1.10
   7  -3   5   11.41    0.84
   7   3   6   18.64    0.82
   7  -3   6   15.51    0.99
   7   3   6   14.66    0.93
   7  -3   6   17.71    1.24
   7  -3   7    2.93    0.45
   7   3   7    3.15    0.44
   7  -3   7    3.43    0.55
   7   3   7    3.64    0.40
   7  -3   8   -0.12    0.23
   7   3   8   -0.44    0.24
   7  -3   8    0.22    0.22
   7   3   8   -0.07    0.21
   7  -3   9    0.09    0.17
   7  -3   9   -0.17    0.19
   7   3   9   -0.11    0.19
   7   3  10    3.91    0.40
   7  -3  10    7.98    0.67
   7   4 -13    2.35    0.29
   7   4 -12   17.15    0.69
  -7  -4  12   13.29    0.76
   7   4 -11    0.31    0.22
  -7  -4  11    0.27    0.21
   7   4 -10    1.56    0.33
  -7  -4  10    1.51    0.34
   7  -4 -10    1.81    0.35
   7   4  -9   14.91    0.77
   7  -4  -9   14.10    0.91
   7   4  -8    3.81    0.47
   7  -4  -8    3.26    0.48
   7   4  -7    0.74    0.33
   7  -4  -7    0.41    0.23
   7   4  -6    0.60    0.30
   7  -4  -6    0.09    0.30
   7  -4  -5    1.55    0.42
   7   4  -5    1.65    0.38
   7  -4  -5    1.04    0.35
   7  -4  -4    7.02    0.75
   7   4  -4    8.23    0.66
   7  -4  -4    7.41    0.80
   7  -4  -4    7.29    0.80
   7  -4  -3    2.53    0.51
   7  -4  -3    2.14    0.48
   7   4  -3    2.07    0.44
   7  -4  -3    2.06    0.48
   7  -4  -2    6.38    0.76
   7   4  -2    7.38    0.62
   7  -4  -2    6.99    0.77
   7  -4  -2    7.63    0.83
   7  -4  -1    0.12    0.24
   7  -4  -1    0.00    0.24
   7   4  -1    0.04    0.29
   7  -4  -1    0.34    0.31
   7  -4   0    0.52    0.27
   7  -4   0    0.76    0.38
   7   4   0    0.28    0.28
   7  -4   0    0.74    0.32
   7  -4   1    6.05    0.78
   7   4   1    6.63    0.58
   7  -4   1    6.36    0.72
   7  -4   1    6.17    0.69
   7  -4   2    1.62    0.45
   7   4   2    2.09    0.40
   7  -4   2    1.72    0.42
   7  -4   3    0.02    0.24
   7   4   3    0.24    0.26
   7  -4   3   -0.11    0.22
   7  -4   4    0.34    0.26
   7   4   4    0.51    0.26
   7  -4   4    0.48    0.25
   7  -4   5    7.19    0.78
   7   4   5    6.49    0.53
   7  -4   5    5.62    0.58
   7  -4   6    3.46    0.55
   7   4   6    3.32    0.38
   7  -4   7    0.10    0.21
   7   4   7    0.22    0.23
   7  -4   8    1.40    0.33
   7   4   8    1.70    0.27
   7  -4   9    0.99    0.26
  -7  -5  11    0.16    0.14
   7   5 -10    1.54    0.25
  -7  -5  10    1.25    0.28
   7   5  -9    0.17    0.19
  -7  -5   9    0.39    0.21
   7  -5  -9    0.57    0.21
   7   5  -8    0.41    0.22
  -7  -5   8    0.52    0.21
   7  -5  -8    0.68    0.22
   7   5  -7   -0.18    0.21
   7  -5  -7   -0.27    0.21
   7   5  -6    0.07    0.21
   7  -5  -6   -0.10    0.22
   7   5  -5    0.03    0.24
   7  -5  -5   -0.09    0.22
   7  -5  -5   -0.43    0.30
   7   5  -4    0.39    0.27
   7  -5  -4    0.42    0.25
   7  -5  -4    0.43    0.26
   7  -5  -3    7.50    0.70
   7   5  -3    8.65    0.59
   7  -5  -3    8.72    0.78
   7  -5  -3    7.83    0.75
   7  -5  -2    0.57    0.27
   7  -5  -2    0.66    0.26
   7   5  -2    0.71    0.33
   7  -5  -2    0.62    0.31
   7  -5  -1    4.93    0.62
   7   5  -1    4.82    0.46
   7  -5  -1    5.14    0.60
   7  -5  -1    5.86    0.67
   7  -5   0   -0.11    0.21
   7  -5   0   -0.28    0.25
   7   5   0    0.01    0.25
   7  -5   0   -0.05    0.20
   7  -5   1   -0.16    0.21
   7  -5   1   -0.15    0.20
   7   5   1   -0.57    0.29
   7  -5   1    0.16    0.22
   7  -5   2    0.78    0.24
   7  -5   2    1.12    0.33
   7   5   2    1.30    0.29
   7  -5   2    1.13    0.30
   7  -5   3    0.34    0.22
   7   5   3    0.22    0.24
   7  -5   3    0.59    0.24
   7  -5   4   -0.10    0.19
   7   5   4   -0.26    0.22
   7  -5   4   -0.31    0.20
   7  -5   5    0.32    0.22
   7   5   5    0.62    0.23
   7  -5   5    0.06    0.16
   7   5   6    0.32    0.19
   7  -5   6    0.31    0.21
   7   5   7    0.12    0.16
   7  -5   7   -0.07    0.18
   7  -5   8    0.07    0.13
  -7  -6   8    3.78    0.40
  -7  -6   7    0.43    0.20
  -7  -6   6    6.96    0.58
   7   6  -6    8.20    0.43
   7  -6  -6    7.37    0.55
   7   6  -5    0.16    0.19
  -7  -6   5    0.06    0.18
   7  -6  -5    0.36    0.17
   7   6  -4    0.56    0.23
   7  -6  -4    0.38    0.20
   7  -6  -4   -0.01    0.18
   7  -6  -3    9.06    0.67
   7  -6  -3    8.62    0.67
   7  -6  -2   12.29    0.82
   7  -6  -2   12.58    0.79
   7  -6  -1   25.70    1.07
   7  -6  -1   28.69    1.15
   7  -6  -1   28.58    1.21
   7  -6   0    7.67    0.62
   7  -6   0    8.06    0.61
   7  -6   0    8.77    0.68
   7   6   1    4.06    0.35
   7  -6   1    3.31    0.41
   7  -6   1    4.21    0.47
   7   6   2    0.86    0.21
   7  -6   2    1.21    0.27
   7  -6   2    0.97    0.24
   7   6   3    0.21    0.16
   7  -6   3    0.42    0.19
   7  -6   3    0.42    0.17
   7   6   4    0.00    0.17
   7  -6   4    0.26    0.16
  -8   0  13   -0.01    0.13
   8   0 -12    3.42    0.30
  -8   0  12    3.54    0.39
  -8   0  11    0.15    0.19
   8   0 -11   -0.12    0.16
  -8   0  10   -0.03    0.18
   8   0 -10   -0.02    0.20
  -8   0   9   -0.12    0.19
   8   0  -9    1.49    0.32
  -8   0   8    2.11    0.39
   8   0  -8    2.29    0.33
  -8   0   7    0.06    0.24
   8   0  -7   -0.09    0.21
  -8   0   6    1.95    0.42
  -8   0   5    0.21    0.27
  -8   0   4   14.96    1.03
  -8   0   3    0.51    0.34
  -8   0   2    4.84    0.62
   8   0  -1   -0.43    0.36
  -8   0   1   -0.09    0.26
   8   0   0   -0.23    0.33
   8   0   1   -0.66    0.36
   8   0   2    6.36    0.67
   8   0   3    0.15    0.32
   8   0   4   65.42    2.01
   8   0   5    5.12    0.64
   8   0   6  155.03    2.89
   8   0   7    2.07    0.46
   8   0   8    1.46    0.32
   8   0   9    0.72    0.24
  -8  -1  12    0.86    0.21
  -8   1  12    1.15    0.24
   8   1 -12    0.98    0.22
  -8  -1  11    0.02    0.17
  -8   1  11   -0.10    0.19
   8   1 -11    0.03    0.19
  -8  -1  10    0.63    0.26
  -8   1  10    0.81    0.26
   8   1 -10    0.79    0.25
  -8  -1   9    0.89    0.30
  -8   1   9    0.80    0.28
   8   1  -9    1.14    0.29
   8   1  -8    6.93    0.50
  -8  -1   8    5.71    0.59
  -8   1   8    5.89    0.59
   8   1  -7    9.35    0.60
  -8  -1   7    8.81    0.73
  -8   1   7    9.06    0.75
  -8  -1   6    2.22    0.40
  -8   1   6    2.44    0.44
   8   1  -6    1.94    0.31
   8   1  -5   15.68    0.75
  -8  -1   5   16.12    1.02
  -8   1   5   16.06    1.02
   8  -1  -4    4.31    0.62
   8   1  -4    4.32    0.48
  -8  -1   4    2.98    0.51
  -8   1   4    3.66    0.56
   8   1  -3   51.94    1.30
  -8  -1   3   48.10    1.77
  -8   1   3   49.97    1.82
   8  -1  -2    1.28    0.37
  -8  -1   2    1.59    0.40
  -8   1   2    1.05    0.39
   8  -1  -1    0.35    0.24
   8  -1  -1    0.08    0.25
   8   1  -1   -0.22    0.33
  -8  -1   1   -0.34    0.34
  -8   1   1   -0.31    0.31
   8  -1   0    0.19    0.24
   8  -1   0   -0.31    0.34
   8   1   0   -0.49    0.36
   8  -1   1   10.48    0.80
   8  -1   1    9.69    0.83
   8   1   1    9.95    0.83
   8  -1   2   -0.25    0.29
   8   1   2   -0.32    0.31
   8  -1   3    2.52    0.44
   8   1   3    2.57    0.45
   8  -1   4    2.63    0.47
   8   1   4    2.62    0.45
   8  -1   5   16.46    0.98
   8   1   5   17.24    0.99
   8  -1   6    0.91    0.33
   8   1   6    1.33    0.36
   8  -1   7   21.74    1.00
   8   1   7   21.57    1.01
   8  -1   8    0.89    0.27
   8   1   8    1.28    0.28
   8  -1   9   12.88    0.68
   8   1   9   13.50    0.70
   8   2 -12   -0.53    0.23
  -8  -2  11    0.44    0.18
  -8   2  11    0.58    0.20
   8   2 -10   11.72    0.57
  -8  -2  10   10.85    0.65
  -8   2  10   11.43    0.67
  -8  -2   9    0.94    0.28
  -8   2   9    0.89    0.27
  -8  -2   8    5.48    0.54
  -8   2   8    5.18    0.53
   8   2  -8    4.57    0.40
  -8  -2   7    7.87    0.66
  -8   2   7    6.80    0.61
   8   2  -7    7.58    0.53
  -8  -2   6   17.95    0.97
  -8   2   6   17.62    0.98
   8   2  -6   20.09    0.84
  -8  -2   5   14.63    0.91
  -8   2   5   15.47    0.93
   8   2  -5   16.37    0.77
   8  -2  -5   17.66    1.11
  -8  -2   4   -0.28    0.27
  -8   2   4   -0.16    0.24
   8   2  -4    0.32    0.32
   8  -2  -4    0.76    0.33
  -8  -2   3    8.87    0.74
  -8   2   3    9.55    0.77
   8   2  -3   11.46    0.64
   8  -2  -3   12.10    0.92
   8   2  -2    1.14    0.29
  -8  -2   2    0.46    0.24
  -8   2   2    0.82    0.30
   8  -2  -2    1.07    0.33
   8   2  -1    0.86    0.25
  -8  -2   1   -0.03    0.30
  -8   2   1    0.62    0.22
   8  -2  -1    0.67    0.28
   8   2   0    1.18    0.27
  -8  -2   0    0.52    0.23
  -8   2   0    0.80    0.24
  -8  -2  -1   -0.27    0.32
   8  -2   1    0.74    0.26
   8   2   1    0.26    0.22
   8  -2   1    0.34    0.22
   8   2   1    0.40    0.20
   8  -2   2   -0.22    0.24
   8   2   2   -0.30    0.28
   8  -2   2    0.04    0.22
   8  -2   2    0.18    0.19
   8  -2   3    0.81    0.32
   8  -2   3    0.33    0.22
   8   2   3    0.50    0.25
   8  -2   4    0.21    0.20
   8   2   4    0.03    0.19
   8  -2   5    4.73    0.50
   8   2   5    4.33    0.49
   8  -2   6   13.37    0.78
   8   2   6   14.24    0.79
   8  -2   7    1.76    0.30
   8   2   7    1.71    0.30
   8   3 -10    2.26    0.26
   8   3  -9    7.03    0.44
  -8   3   8    0.58    0.21
   8   3  -8   -0.13    0.25
  -8  -3   8    0.46    0.22
   8   3  -7   33.90    1.00
   8  -3  -7   32.82    1.32
   8   3  -6   17.67    0.77
   8  -3  -6   16.78    0.98
  -8  -3   5    1.69    0.31
  -8   3   5    1.54    0.30
   8  -3  -5    2.36    0.42
   8   3  -5    2.08    0.35
  -8  -3   4    2.10    0.33
  -8   3   4    2.41    0.35
   8   3  -4    3.27    0.38
   8  -3  -4    3.74    0.52
  -8  -3   3   10.04    0.67
  -8   3   3   10.01    0.67
   8   3  -3   12.47    0.66
   8  -3  -3   14.08    0.93
  -8  -3   2   23.35    1.00
  -8   3   2   23.82    1.03
   8   3  -2   32.01    1.00
   8  -3  -2   30.80    1.35
  -8  -3   1    7.63    0.60
  -8   3   1    7.82    0.61
   8   3  -1   10.83    0.61
   8  -3  -1   11.04    0.81
  -8  -3   0    5.98    0.50
  -8   3   0    5.82    0.52
   8   3   0    9.21    0.55
   8  -3   0    8.65    0.79
   8  -3   0    8.63    0.70
   8  -3   1    0.65    0.22
   8  -3   1    0.41    0.27
   8   3   1    0.79    0.25
  -8  -3  -1   -0.26    0.24
  -8   3  -1   -0.42    0.27
   8  -3   2    0.78    0.24
   8  -3   2    0.48    0.25
   8   3   2    0.48    0.21
   8   3   3    4.29    0.34
   8  -3   3    5.20    0.60
   8  -3   3    4.46    0.43
  -8   3  -4    1.11    0.23
   8  -3   4    1.41    0.32
   8  -3   5    1.41    0.31
   8   4  -8    0.98    0.20
  -8  -4   7    2.06    0.32
   8  -4  -7    2.19    0.33
   8   4  -6   63.84    1.23
   8  -4  -6   58.40    1.58
   8   4  -5    2.40    0.38
   8  -4  -5    0.94    0.30
   8   4  -4   24.61    0.80
   8  -4  -4   23.90    1.08
   8   4  -3    2.28    0.34
   8  -4  -3    2.84    0.41
   8   4  -2    0.36    0.22
   8  -4  -2    0.37    0.21
   8   4  -1    1.38    0.27
   8  -4  -1    0.64    0.23
   8  -4   0    3.49    0.45
   8   4   0    3.55    0.34
   8  -4   0    2.44    0.35
   8  -4   1    0.47    0.23
   8   4   1    0.20    0.18
   8  -4   1    0.08    0.13
   8  -4   2    0.91    0.21
   8  -4   2    0.81    0.25
   8   4   2    0.92    0.20
   8  -4   3    0.33    0.19
   8  -4   4    0.75    0.22
  -9   0   5    6.02    0.45
  -9   0   4    0.03    0.14
  -9   0   3    4.61    0.41
  -9   0   2    0.03    0.14
  -9   0   1   -0.03    0.13
  -9   0   0   -0.07    0.15
  -9   0  -1    2.78    0.32
  -9   1   3    9.16    0.54
  -9   1   2    0.09    0.14
  -9   1   1    0.80    0.19
   0   0   0    0.00    0.00


TITL cs8029_auto in P2(1)/n
REM P2(1)/n (#14 in standard setting)
CELL 1.54184   7.339933   8.413286  19.686964  90.0000  94.8483  90.0000
ZERR    4.00   0.000163   0.000169   0.000490   0.0000   0.0023   0.0000
LATT  1
SYMM -x+1/2, y+1/2,-z+1/2
SFAC C H N O
UNIT 60.00 60.00 4.00 4.00
TREF
HKLF 4
END
_computing_structure_solution     'SHELXT 2014/5 (Sheldrick, 2014)'
;
_shelx_hkl_checksum              32728
_olex2_submission_special_instructions 'No special instructions were received'
_oxdiff_exptl_absorpt_empirical_details 
;
Empirical correction (ABSPACK) includes:
- Absorption correction using spherical harmonics
- Frame scaling
;
_oxdiff_exptl_absorpt_empirical_full_max 1.397
_oxdiff_exptl_absorpt_empirical_full_min 0.572
